# Supplementary material for: Acarbose redirects gut microbiome utilization of dietary carbohydrates to suppress anaphylaxis in mice
Source: Nat Microbiol. 2026 May 12;11(6):1598–611. doi: 10.1038/s41564-026-02350-2 (PMC13236591; doi:10.1038/s41564-026-02350-2)
Supplement: Supplementary file 3 — Supplementary Table 1: Full-length 16S rRNA gene sequencing. Supplementary Table 2: The formulation of diets. Supplementary Table 3: The list of primers. Supplementary Table 4: The formulation of mGAM medium. Supplementary Table 5: Comparison of characteristics between onset and non-onset of anaphylaxis. Supplementary Table 6: The list of encoded disease names related to anaphylaxis. Supplementary Table 7: The list of encoded disease names related to diabetes medicines. Supplementary Table 8: The list of drug names that decrease the incidence of anaphylaxis. Supplementary Table 9: The list of drug names that affect the intestinal environment. Supplementary Table 10: The list of drug names that influence drug-induced anaphylaxis. [file 41564_2026_2350_MOESM3_ESM.xlsx]

## Sheet: Supplementary Table 1
Full-length 16S rRNA gene sequencing
	Identity ≥ 97%
Species	Ctrl_1	Ctrl_2	Ctrl_3	Ctrl_4	Ctrl_5	Ctrl_6	Ctrl_7	Ctrl_8	Acr_1	Acr_2	Acr_3	Acr_4	Acr_5	Acr_6	Acr_7	Acr_8
Parabacteroides distasonis_A	715	226	336	375	168	76	267	211	1291	3270	2339	552	1765	1819	2468	3486
Parabacteroides goldsteinii	16	109	15	135	45	10	36	45	87	153	321	42	165	16	188	253

## Sheet: Supplementary Table 2
The formulation of diets
Diet	AIN-93G	Glucose diet	AIN-93G (50 kGy-γ-irradiated)		Formulation of Mineral Mix	S10022G	S10053G		Formulation of Vitamin Mix	V10037	V10046
						g	g			g	g
Cat.#	220563	D16121902	D10012G-2V		Sucrose	221.03	0		Sucrose	971.93	0
	g%	g%	g%		Dextrose	0	221.03		Dextrose	0	971.93
Protein	20	20	20		Calcium Carbonate	357	357		Vitamin E Acetate	15	15
Carbohydrate	64	64	64
Fat	7	7	7		Porassium Phosphate, Monobasic	196	196		Niacin (VB3)	3	3
					Sodium Chloride	74	74		Vitamin B12	2.5	2.5
Ingredient	g	g	g		Potassium Citrate, Monohydrate	70.78	70.78		Biotin	2	2
Casein	200	200	200		Potassium Sulfate	46.6	46.6		Pantothenic Acid	1.6	1.6
L-Cystine	3	3	3		Magnesium Oxide	24	24		Vitamin D3	1	1
Corn Starch	397.486	0	397.486		Ferric Citrate	6.06	6.06		Vitamin A Acetate	0.8	0.8
Maltodextrin	132	0	132		Zinc Metasilicate	1.65	1.65		Pyridoxine HCl	0.7	0.7
Sucrose	100	0	90		Manganese Carbonate Hydrate	0.63	0.63		Riboflavin	0.6	0.6
Cellulose, BW200	50	50	50		Copper Carbonate	0.3	0.3		Thiamine HCl	0.6	0.6
Dextrose	0	629.486	0		Chromium Potassium Sulfate	0.28	0.28		Folic Acid	0.2	0.2
Corn Oil	0	0	0		Boric Acid	0.08	0.08		Phylloquinone (VK1)	0.08	0.08
Soybean Oil	70	70	70		Sodium Fluoride	0.06	0.06		Total (g)	1000	1000
Lard	0	0	0		Nickel (II) Carbonate	0.03	0.03
t-butylhydroquinone	0.014	0.014	0.014		Lithium Chloride, anhydrous	0.02	0.02
Mineral Mix S10022G	35	0	35		Sodium Selenate	0.01	0.01
Mineral Mix S10053G	0	35	0		Potassium Iodate	0.01	0.01
Vitamin Mix V10037	10	0	20		Ammonium Molybdate Tetrahydrate
Vitamin Mix V10046	0	35	0		Ammonium (meta)vanadate	0.01	0.01
Choline Bitartrate	2.5	2.5	2.5
Total (g)	1000	1000	1000			0.01	0.01
					Total (g)	1000	1000

## Sheet: Supplementary Table 3
The list of primers
Primer name	Sequence (5’ -> 3’)	Reference (PMID)
Tbp_Fwd	ACC GTG AAT CTT GGC TGT AAA C	36103838
Tbp_Rvs	ATT AGG GTT CGC TAA ACG	36103838
Il4_Fwd	GGT CTC AAC CCC CAG CTA GT	This study
Il4_Rvs	TAG TGA ACT CTC TCT AGC CG	This study
Il13_Fwd	CAG CCT CCC CGA TAC CAA AAT	This study
Il13_Rvs	GAT GTG TTT CGT TGA CAA AGC G	This study
Il9_Fwd	ATG TTG GTG ACA TAC ATC CTT GC	This study
Il9_Rvs	TGA CGG TGG ATC ATC CTT CAG	This study
16S_Fwd	TCC TAC GGG AGG CAG CAG T	This study
16S_Rvs	GGA CTA CCA GGG TAT CTA ATC CTG TT	This study
P.dis_Fwd	TGC CTA TCA GAG GGG GAT AAC	40772426
P.dis_Rvs	GCA AAT ATT CCC ATG CGG GAT	40772426
P.gol_Fwd	GAA TAA AGT GAG GAA CGT GTT	40772426
P.gol_Rvs	AAC TTT CAC CGC TGA CTT AAT TA	40772426
P.mer_Fwd	AGT GTG TTT GAG GTA GGC GG	40772426
P.mer_Rvs	ACG CTT TCG CTG TAG AGC TT	40772426
P.john_Fwd	CCT TGA AAG AGG TCT TCT AGC AAT AGC T	40772426
P.john_Rvs	GAC CTG TTA GTA ACT AGT GAT	40772426
rpoD1_Fwd	TCA GCA AGG CCT TCT CCA AG	This study
rpoD1_Rvs	GAG CGT CAT CGT TCA CAA GC	This study
cyB4_Fwd	GTT TGT TCG CTG TTG GGC TC	This study
cyB4_Rvs	GGT CGT TAC CAC GTG CCT TA	This study
All primers were prepared by following the company's instruction, and stored in -20ºC.

## Sheet: Supplementary Table 4
The formulation of mGAM medium
Formulation
	g
Peptone	5
Soybean peptone	3
Protease peptone	5
Digested serum powder	10
Yeast extract	2.5
Meat extract	2.2
Liver extract	1.2
Dextrose	0.5
Soluble starch	5
L-tryptophane	0.2
L-cysteine sodium chloride	0.3
Sodium thioglycolate	0.3
L-arginine	1
Phylloquinone (VK1)	0.005
Hemin	0.01
Monopotassium phosphate	2.5
Sodium chloride	3
Total (g)	41.7 (for 1 L)

## Sheet: Supplementary Table 5
Comparison of characteristics between onset and non-onset of anaphylaxis
	Total	Anaphylaxis (+)	Anaphylaxis (-)	p-value
	n=121709	n=65	n=121644
Demographics
male, n	76227 (62.63)	43 (66.15)	76184 (62.63)	0.557
Median (IQR), year	72 (63-78)	71 (62-78)	73 (66-79)	0.4827
Comorbidity
Allergies	165 (0.14)	0 (0.00)	165 (0.14)	0.7664
Allergic disease	22637 (18.60)	14 (21.54)	22623 (18.60)	0.5424
Bronchial asthma	9975 (8.20)	8 (12.31)	9967 (8.19)	0.2267
Concomitant medications
α-GIs	18043 (14.82)	2 (3.08)	18041 (14.83)	0.0077*
Thiazolidine	8668 (7.12)	0 (0.00)	8668 (7.13)	0.0256*
BG	49046 (40.30)	29 (44.62)	49017 (40.30)	0.4778
Glinide	12258 (10.07)	8 (12.31)	12250 (10.07)	0.549
DPP-4 inhibitors	79149 (65.03)	44 (67.69)	79105 (65.03)	0.6527
SU	22280 (18.31)	7 (10.77)	22273 (18.31)	0.116
GLP-1 (internal use)	147 (0.12)	0 (0.00)	147 (0.12)	0.7791
GLP-1 (injection)	10873 (8.93)	5 (7.69)	10868 (8.93)	0.7256
Insulin	22295 (18.32)	11 (16.92)	22284 (18.32)	0.7711
Antimicrobial	2247 (1.85)	0 (0.00)	2247 (1.85)	0.2687
Antihistamine	5372 (4.41)	4 (6.15)	5368 (4.41)	0.4945
Steroid	5021 (4.13)	3 (4.62)	5018 (4.13)	0.8425
Digestive medicine	4543 (3.73)	6 (9.23)	4537 (3.73)	0.0193*
Anticancer drug (internal use)	511 (0.42)	0 (0.00)	511 (0.42)	0.6005
Anticancer drug (injection)	2630 (2.16)	1 (1.54)	2629 (2.16)	0.7297
NSAIDs	4421 (3.63)	1 (1.54)	4420 (3.63)	0.3668
H2 blocker	6320 (5.19)	3 (4.62)	6317 (5.19)	0.8338
PPIs	36621 (30.09)	28 (43.08)	36593 (30.08)	0.0224*
α-GIs, alpha-glucosidase inhibitors; BG, biguanides; DPP-4, dipeptidyl peptidase-4; SU, sulfonylureas; GLP-1, glucagon-like peptide-1 receptor agonists; NSAIDs, nonsteroidal anti-inflammatory drugs; PPIs, proton pump inhibitors; IQR, interquartile range. Categorical variables were analyzed using the χ-square test, and continuous variables were analyzed using two-sided Mann-Whitney's U test. * Res…

## Sheet: Supplementary Table 6
The list of encoded disease names related to anaphylaxis
ICD-10	Code*	Disease name
T634	8850581	Anaphylaxis from bee stings
T634	8850582	Anaphylactic shock due to bee sting
T780	8850263	Anaphylaxis from buckwheat
T780	8850189	Anaphylaxis from wheat
T780	8850268	Egg anaphylaxis
T780	8850209	Food anaphylaxis
T780	8850325	Peanut anaphylaxis
T780	8850157	Anaphylaxis from milk
T780	8848379	Anaphylactic shock due to buckwheat
T780	8848340	Anaphylactic shock due to wheat
T780	8848383	Anaphylactic shock due to eggs
T780	8848351	Anaphylactic shock due to food
T780	8848411	Anaphylactic shock due to peanuts
T780	8848329	Anaphylactic shock due to milk
T780	8845795	Food-dependent exercise-induced anaphylaxis
T782	8830279	Anaphylaxis
T782	8830280	Anaphylactic shock
ICD-10: the International Classification of Diseases, Tenth Revision, ATC: the Anatomical Therapeutic Chemical Classification System, * Code for insurance claims provided by the Health Insurance Claims Review & Reimbursement Services.

## Sheet: Supplementary Table 7
The list of encoded disease names related to diabetes medicines
ATC code	Drug names
A10	diabetes medicine
A10BF	α-glucosidase inhibitors
A10BF01	acarbose
A10BF02	miglitol
A10BF03	voglibose

## Sheet: Supplementary Table 8
The list of drug names that decrease the incidence of anaphylaxis
ATC code	Drug names
A02BA	H2-receptor antagonists
R06A	Antihistamines for systemic use
H02	Corticosteroids for systemic use

## Sheet: Supplementary Table 9
The list of drug names that affect the intestinal environment
ATC code	Drug names
J01	Antibacterial for systemic use
A02B	Drugs for peptic ulcer and gastroesophageal reflux disease
	(excluding H2-receptor antagonists)
A07F	Antidiarrheal microorganisms

## Sheet: Supplementary Table 10
The list of drug names influence drug-induced anaphylaxis
ATC code	Drug names
M01A	Anti-inflammatory and antirheumatic products, non-steroids
L01	Anticancer drug
