# Supplementary material for: Acarbose redirects gut microbiome utilization of dietary carbohydrates to suppress anaphylaxis in mice
Source: Nat Microbiol. 2026 May 12;11(6):1598–611. doi: 10.1038/s41564-026-02350-2 (PMC13236591; doi:10.1038/s41564-026-02350-2)
Supplement: Supplementary file 4 — Statistical source data. [file 41564_2026_2350_MOESM4_ESM.xlsx]

## Sheet: Fig. 1b
	The change of body temperature (ºC)
	Time (min)	Ctrl								Acr
	0	0	0	0	0	0	0	0	0	0	0	0	0	0	0	0	0
	10	-0.5	-1.2	-0.7	-1.7	-0.1	0.1	-1	-0.3	-0.2	0.5	-0.2	-0.3	-2	-0.8	0.2	0.4
	20	-3.3	-4	-3.2	-4.9	-2.7	-2.1	-4.2	-3.4	-2.4	0	-2.1	-3.5	-4.4	-1.6	-0.4	0.6
	30	-5.7	-5.6	-5.3	-6.9	-4.1	-4.3	-6.4	-5.5	-3.1	0.4	-2.6	-4.3	-5.3	-2.5	-0.8	0.5
	40	-6.9	-7.3	-6.8	-8.8	-5.1	-5.8	-8.3	-7.2	-4	0.6	-2.7	-5.8	-6.6	-3.3	-2.1	0.3
	50	-7.4	-8.1	-7.6	-9.2	-4.7	-6.1	-9.2	-7.7	-4.4	0.6	-2.4	-7.2	-7.6	-2.9	-2.8	0.4
	60	-7.7	-8.9	-7.7	-9.7	-4.4	-5.6	-9.8	-7.3	-3.5	0.4	-1.9	-7.5	-8.1	-1.8	-1.6	0.3
	70	-7.8	-9.3	-7.6	-9.8	-4.1	-4.8	-10.1	-6.6	-3	0.6	-1.4	-7.9	-8.1	-1.6	-0.8	0.2
	80	-7.7	-9.7	-7.4	-9.9	-3.5	-3.9	-10.1	-5.1	-2.9	0.5	-1.4	-7.6	-7.5	-0.7	-0.4	0.2
	90	-7.1	-10	-6.9	-10.2	-3.3	-3.5	-10.7	-4.4	-2.5	0.7	-1.1	-7.1	-6.3	-0.7	-0.4	0.2
	100	-6.7	-9.8	-6.1	-10.3	-2.9	-3.3	-11	-4.1	-2.3	0.3	-0.8	-6	-5.5	-0.5	-0.3	0
	110	-6.3	-9.5	-5.9	-10.5	-3.3	-3.5	-10.9	-3.8	-2.4	0.4	-0.7	-5.3	-5	-0.5	0.1	-0.2
	120	-5.7	-9.1	-5.3	-10.7	-2.7	-2.9	-11	-2.9	-2.3	0.4	-0.8	-4.7	-4.1	-0.2	0.2	-0.3

## Sheet: Fig. 1c
	Clinical Score at 120 min
	Ctrl	Acr
	3	2
	2	2
	3	1
	3	1
	3	0
	1	0
	1	1
	2	0

## Sheet: Fig. 1d
	The frequency of mast cells in the peritoneal fluid (%)
	Ctrl	Acr
	1.36	2.91
	1.19	0.8
	1.09	0.6
	2.19	1.31
	1.66	0.78
	1.47	1.37
	1.82	1.84
	1.21	0.9

## Sheet: Fig. 1e
	The frequency of CD63+ in mast cells in the peritoneal fluid (%)
	Ctrl	Acr
	70.21	65.35
	72.97	62.5
	80.38	73.01
	85.57	60.87
	86.05	81.56
	86.72	69.57
	87.85	65.57
		74.93

## Sheet: Fig. 1f
	Serum mMPCT-1 concentration (µg/mL)
	Ctrl	Acr
	1.38822	0.689798
	1.97718	1.04058
	0.311436	0.0720049
	1.82298	0.584109
	0.318512	0.0617199
	0.657783	0.529617
	0.729633	0.0624011
	1.4723	0.0518449
