# Supplementary material for: Acarbose redirects gut microbiome utilization of dietary carbohydrates to suppress anaphylaxis in mice
Source: Nat Microbiol. 2026 May 12;11(6):1598–611. doi: 10.1038/s41564-026-02350-2 (PMC13236591; doi:10.1038/s41564-026-02350-2)
Supplement: Supplementary file 5 — Statistical source data. [file 41564_2026_2350_MOESM5_ESM.xlsx]

## Sheet: Fig. 2a
	The frequency of GATA3+ Foxp3- Th cells (%)
	Small intestinal lamina propria			Colon lamina propria			MLNs			Peritoneal lavage fluid
	Ctrl	Acr		Ctrl	Acr		Ctrl	Acr		Ctrl	Acr
	14.51	2.38		1.69	1.02		0.24	0.24		11.54	10.02
	3.85	13.54		0.79	1.39		0.25	0.29		3.06	3.24
	19.85	14.81		1.51	2.32		0.34	0.31		31.93	12.56
	20.38	6.68		1.24	2.26		0.28	0.44		18.32	27.05
	7.66	2.76		2.18	1.06		0.45	0.28		22.85	1.96
	5.71	8.3		1.83	1.77		2.2	0.21		4.86	9.97
	2.54	9.83		0.73	1.23		0.34	0.28		6.2	12.09
	13.44	12.53		1.6	2.48		0	0.32		29.53	12.13

## Sheet: Fig. 2b
	Relative expression of Il4 or Il13 in MLNs
	Il4			Il13
	Ctrl	Acr		Ctrl	Acr
	0.781641			0.806892
	0.506321	0.86773		0.421786	0.599867
	1.28155	0.742405		2.03403	0.982995
	1.08265	0.700452		1.05816	0.958169
	1.47556	0.88075		0.668349	0.341867
	1.14238	1.49849		0.684812	1.01186
	0.729908	0.345343		1.32597	1.06694

## Sheet: Fig. 2c
	The frequency of IgA+ B220+ in MLNs (%)
	Ctrl	Acr
	0.01	3.1
	0.86	2.6
	1.24	2.95
	0.68	2.94
	1.04	2.9
	0.92	2.12

## Sheet: Fig. 2d
	Serum OVA-specific IgA (OD450)
	Ctrl	Acr
	0.19	0.216
	0.124	0.318
	0.308	0.179
	0.2	0.207
	0.09	0.225
	0.192	0.439
	0.191	0.452

## Sheet: Fig. 2e
	The change of body temperature (ºC)
	Time (min)	Ctrl								Acr
	0	0	0	0	0	0	0	0	0	0	0	0	0	0	0	0	0
	10	-4.3	-4.9	-4.2	-1.2	-1.2	-2	-1.3	-1.7	-3.6	2.3	-2.1	0.7	-1.3	0.8	-0.6	-0.3
	20	-5	-6.1	-5.9	-4.4	-5	-4.7	-4.1	-4.1	-5.6	2	-3.2	0.3	-4.3	1.3	-3.1	-0.1
	30	-6.8	-8.8	-6.5	-6.7	-7.3	-6.2	-6.4	-6.6	-6.7	2.1	-4.3	0.5	-6	1.9	-4.5	-1.8
	40	-8	-9.8	-8	-7.7	-7.9	-7.2	-7.5	-7.4	-7.5	1.9	-5.3	0.1	-7.5	1.8	-5.6	-3.3
	50		-10.6		-8.6	-9.1	-8.7	-8.3	-8.1	-7.8	1.5	-5.7	0.2	-8.2	1.6	-5.8	-3
	60		-11.2		-9.7	-9.8	-8.9	-9.2	-8.6	-8.5	1.1	-6.2	0.2	-8.4	1.2	-6.4	-1.9
	70		-11.9		-10.6	-10.1	-9.5	-9.8	-9.6	-8.5	0.8	-6.4	0	-8.6	0.9	-6.4	-1.5
	80		-12.5		-10.8	-10.6	-9.9	-10.3	-10.1	-8.7	0.4	-6.4	-0.2	-8.8	1.3	-6.4	-1.1
	90		-12.6		-10.3	-10.2	-9.9	-10.6	-10.2	-8.5	0	-5.9	0.1	-9	1.2	-6.4	-0.4
	100		-12.4		-11.6	-10.9	-9.6	-10.8	-10.4	-8.3	0.2	-5.7	0.3	-8.9	1.1	-6.4	-0.7
	110		-12.1		-11.7	-11.1	-9.2	-11	-10.7	-7.9	-0.1	-5.2	-0.2	-8.8	0.6	-6.1	-1.3
	120		-11.5		-11.9	-10.9	-8.9	-11.1	-11	-7.3	0.2	-4.6	0.2	-8.6	0.5	-5.4	-0.8

## Sheet: Fig. 2f
	The frequency of CD63+ in mast cells in the peritoneal fluid (%)
	Ctrl	Acr
	90.67	75.04
	86.79	40.12
	88.99	84.26
	88.18	80.48
	84.91	71.76
		81.31
		48.01

## Sheet: Fig. 2g
	Serum mMPCT-1 concentration (ng/mL)
	Ctrl	Acr
	76.0582	0
	173.252	88.5507
	121.126	0
	133.34	68.334
	54.2519	0
	58.1923	32.9881
		0

## Sheet: Fig. 2i
	The change of body temperature (ºC)
	Time (min)	Ctrl								Acr
	0	0	0	0	0	0	0	0	0	0	0	0	0	0	0	0	0
	10	-1	-2.8	-0.8	-2.2	-0.9	-0.9	-2.2	-1.7	-1.1	-1.2	0.6	0	0.1	-0.9	0.3	-1.7
	20	-3.1	-4.5	-3	-5.1	-3.5	-2.8	-3.2	-4.4	-3	-3	-0.7	-1.1	-1.8	-2.8	-1	-3.4
	30	-4.7	-4.8	-4.9	-7.3	-4.5	-4.6	-4.4	-5.7	-4.5	-3.8	-2.3	-3.5	-2.9	-3.8	-2.9	-4.4
	40	-5.4	-5.1	-5.8	-8	-5.4	-5.7	-5	-6.7	-5.2	-4.1	-2.6	-3.1	-3.2	-4.7	-3.4	-5.4
	50	-5.9	-5.8	-6.5	-8.5	-6	-6.6	-5.4	-7.5	-5.5	-3.7	-2.8	-2.6	-3.6	-4.6	-4	-5.7
	60	-5.6	-5.5	-6.8	-9.4	-6.5	-6.9	-5.8	-7.6	-4.3	-3.1	-1.9	-2.2	-2	-3.6	-4	-5.6
	70	-5.4	-5	-6.6	-9.4	-7	-6.6	-5.7	-8.2	-3.8	-3	-1.7	-2	-1.8	-3	-4.1	-5.4
	80	-4.9	-4.5	-6.1	-9	-7.1	-6.8	-5.3	-8.2	-3.5	-2.6	-1.2	-1.8	-1.6	-2.8	-3.6	-5
	90	-4.2	-3.7	-5.8	-8.3	-7	-6.2	-4.6	-8.2	-3.1	-2.3	-1	-1.7	-1.2	-2.2	-2.8	-4.2
	100	-3.8	-3.5	-5.7	-7.5	-7.2	-5.5	-3.6	-7.6	-1.9	-2.4	-0.9	-2.2	-0.9	-2	-2.5	-3.8
	110	-3.6	-3	-5.4	-6.7	-7.1	-5.1	-3.4	-7.3	-2.2	-1.7	-0.7	-2	-0.9	-2.1	-2.2	-3.7
	120	-2.7	-2.7	-5.4	-6.2	-6.8	-3.9	-3.1	-6.6	-2.1	-1.2	-0.1	-1.6	-1.2	-2	-1.6	-3.5

## Sheet: Fig. 2j
	The frequency of CD63+ in mast cells in the peritoneal fluid (%)
	Ctrl	Acr
	89.53	54.55
	88.15	83.21
	87.25	85.26
	92.55	76.67
	89.26	89.32
	87.62	88.6
	92.12	85.71
	89.86	78.95

## Sheet: Fig. 2k
	Serum mMPCT-1 concentration (µg/mL)
	Ctrl	Acr
	0.512151	0.156343
	0.423532	0.0640765
	0.503999	0.817407
	0.651061	0.343916
	0.681094	0.111988
	1.49976	0.362252
	0.714099	0.364257
	0.710107	0.87778
