# Supplementary material for: Acarbose redirects gut microbiome utilization of dietary carbohydrates to suppress anaphylaxis in mice
Source: Nat Microbiol. 2026 May 12;11(6):1598–611. doi: 10.1038/s41564-026-02350-2 (PMC13236591; doi:10.1038/s41564-026-02350-2)
Supplement: Supplementary file 6 — Statistical source data. [file 41564_2026_2350_MOESM6_ESM.xlsx]

## Sheet: Fig. 3b
	The change of body temperature (ºC)
	Time (min)	Abx								Abx + Acar.
	0	0	0	0	0	0	0	0	0	0	0	0	0	0	0	0	0
	10	-2.6	-0.4	-1.4	-0.8	-1.2	-0.6	-1.1	-0.4	-2.3	0	-0.7	-0.8	-0.2	-0.6	-1	-0.7
	20	-5.8	-2.9	-3.5	-2.7	-3.2	-2.3	-2.9	-2.6	-4.4	-2.4	-2.5	-2.6	-1.2	-1.3	-1.9	-2.2
	30	-6.8	-4.7	-5.2	-3.7	-4.9	-4.4	-4.8	-4.1	-5.4	-3.8	-3.5	-4.4	-2.1	-2.3	-2.9	-3.6
	40	-7.7	-5.3	-5.8	-4.5	-5.6	-5	-5.5	-5	-6.3	-4.6	-4.5	-5.6	-2.7	-3	-3.8	-4.6
	50	-8.2	-5.5	-6.3	-4.4	-6.1	-5.1	-6	-5.7	-6.8	-5	-5	-6.4	-3	-3	-4.5	-4.8
	60	-8.6	-5.2	-6.5	-4	-6.1	-5.1	-6.2	-5.4	-6.8	-5.3	-5.1	-6.8	-3.3	-2.4	-4.9	-4.3
	70	-8.8	-4.6	-6.1	-4.1	-5.4	-4.6	-6.2	-5.2	-6.7	-5.4	-4.7	-7.1	-2.7	-1.9	-4.9	-3.5
	80	-8.5	-3.7	-5.7	-3.4	-4.5	-4.5	-6.2	-4.8	-6.3	-5.2	-4.2	-7.4	-2.6	-1.8	-4.7	-3.4
	90	-7.7	-3	-5.3	-3	-4	-3.7	-5.7	-4	-5.9	-5.1	-3.6	-7.4	-2.4	-1.6	-4.4	-2.7
	100	-7	-2.8	-4.8	-2.9	-3.5	-3.4	-5.7	-3.4	-4.9	-4.4	-3.3	-7.5	-2.1	-1.3	-4.3	-2.1
	110	-6.4	-2.5	-4.1	-2.6	-3.2	-2.8	-5.4	-2.8	-4	-4	-3.2	-7.2	-2	-0.7	-4.2	-1.8
	120	-6.1	-2.3	-3.7	-2.7	-2.6	-2.3	-5.3	-2.5	-3.5	-4	-3.1	-7	-1.8	-0.7	-4	-1.8

## Sheet: Fig. 3c
	The frequency of CD63+ in mast cells in the peritoneal fluid (%)
	Ctrl	Acr
	78.1	82.07
	77.78	71.79
	83.33	77.01
	79.89	72.84
	90.11	85.38
	81.21	82.03
	74.42	68.62
	71.1	66.09

## Sheet: Fig. 3d
		Shannon index
	Treatment	Before																																After
		Ctrl								Acr								Abx								Abx + Acr								Ctrl								Acr
		5.07477	5.27698	5.79533	5.47473	5.70188	5.17433	5.38993	5.15938	5.53439	5.23835	5.02064	5.42745	5.28912	4.97581	5.23253	5.56496	4.93885	5.2098	5.63573	5.45495	5.35718	5.19347	5.34436	5.59744	5.46763	5.41909	4.55507	5.36697	5.47389	5.36288	5.00976	5.39433	5.51777	5.72598	5.48756	5.0014	5.52466	5.42043	5.12721	5.55724	4.46545	4.44239	4.50823	4.70637	4.31518	4.40139	4.69036	4.51388
[truncated: 16 more columns]

## Sheet: Fig. 3e
	PCoA plot of the gut microbiota
	Treatment	Sample	Pco1	Pco2
	Before	Ctrl	-0.0913526	-0.0111757
		Ctrl	-0.0873069	-0.103114
		Ctrl	-0.101073	-0.0270203
		Ctrl	-0.0685697	-0.08364
		Ctrl	-0.0848127	-0.0811932
		Ctrl	-0.0906175	-0.101316
		Ctrl	-0.0714154	0.032104
		Ctrl	-0.0997713	-0.0359024
		Acr	-0.0803541	0.0120403
		Acr	-0.0900405	0.0203032
		Acr	-0.0924573	-0.0484075
		Acr	-0.0865291	-0.0145796
		Acr	-0.089122	-0.00896663
		Acr	-0.105599	0.0183804
		Acr	-0.10615	0.0204634
		Acr	-0.0817021	0.0169734
		Abx	-0.0860877	-0.0718223
		Abx	-0.0958319	0.0327178
		Abx	-0.0642543	-0.0551567
		Abx	-0.0511277	-0.0917013
		Abx	-0.0928077	0.000290976
		Abx	-0.105998	0.0339453
		Abx	-0.0997354	0.00669959
		Abx	-0.0491811	0.00254844
		Abx+Acr	-0.133153	0.0373652
		Abx+Acr	-0.119133	-0.0639843
		Abx+Acr	-0.0951808	-0.160323
		Abx+Acr	-0.0802468	-0.0656251
		Abx+Acr	-0.0636931	-0.0831012
		Abx+Acr	-0.123792	-0.0643441
		Abx+Acr	-0.106731	-0.0349973
		Abx+Acr	-0.106341	-0.0137345
	After	Ctrl	-0.0909855	0.0975605
		Ctrl	-0.0933555	-0.0513923
		Ctrl	-0.0966351	-0.0465139
		Ctrl	-0.0812785	-0.031976
		Ctrl	-0.0952873	-0.0668229
		Ctrl	-0.0900243	-0.0891908
		Ctrl	-0.100199	-0.0560303
		Ctrl	-0.100776	-0.0597103
		Acr	0.00258358	0.158063
		Acr	0.0225414	0.185716
		Acr	0.027347	0.234444
		Acr	-0.042285	0.245424
		Acr	0.035606	0.169424
		Acr	-0.0324383	0.22797
		Acr	-0.0023639	0.213636
		Acr	0.0117172	0.24146
		Abx	0.204898	-0.0035605
		Abx	0.27486	-0.077011
		Abx	0.197032	-0.00395451
		Abx	0.293363	-0.149798
		Abx	0.19273	0.0626778
		Abx	0.171374	-0.0277181
		Abx	0.265925	-0.158852
		Abx	0.257205	-0.0926753
		Abx+Acr	0.21178	0.0129458
		Abx+Acr	0.209622	0.00756684
		Abx+Acr	0.229133	-0.0106111
		Abx+Acr	0.202823	0.063625
		Abx+Acr	0.233469	-0.00261656
		Abx+Acr	0.238869	-0.0107455
		Abx+Acr	0.234538	-0.0187646
		Abx+Acr	0.20838	0.0237035

## Sheet: Fig. 3f
	Gut microbiota relative abundance
	Treatment		Akkermansiaceae								Atopobiaceae								Bacteroidaceae								Bifidobacteriaceae								Desulfovibrionaceae								Enterobacteriaceae
	Before	Ctrl	0.0356209	0.0601961	0.0288889	0.00065359	0.0304575	0.127647	0.00542484	0.0888889	0	0	0	0	0	0	0	0	0.0356863	0.067451	0.0495425	0.0252941	0.0242484	0.055817	0.0594771	0.0364052	0.0245098	0.052549	0.0301307	0.0671242	0.0396078	0.0428758	0.0275163	0.0484314	0.00836601	0.00777778	0.0142484	0.0116994	0.0101307	0.00751634	0.00464052	0.00359477	0	0	0	0	0	0	0
		Acr	0.0572549	0.0627451	0.113072	0.13268	0.094183	0.103333	0.0650327	0.0427451	0	0	0	0	0	0	0	0	0.140915	0.104314	0.0962745	0.075817	0.119673	0.163529	0.190261	0.0592157	0.0360131	0.0686275	0.109673	0.0160784	0.0806536	0.10817	0.0222876	0.00954248	0	0.00045752	0.00300654	0	0	0	0	0	0	0	0	0	0	0	0
		Abx	0.0894118	0.0986275	0.0256209	0.0266667	0.0277124	0.110523	0.0788235	0.00627451	0.0364706	0.0116994	0.0337908	0.00320261	0.0262745	0.0183007	0.00738562	0	0.167908	0.186078	0.074183	0.133268	0.155948	0.11183	0.0695425	0.132288	0.0583007	0.013268	0.0236601	0.0301307	0.0320915	0.0398039	0.0209804	0.0054902	0	0.0072549	0.00823529	0	0	0	0	0	0	0	0	0	0	0	0
		Abx+Acr	0.109739	0.125752	0.177255	0.107647	0.00366013	0.137582	0.0658824	0.078366	0	0	0	0	0	0	0	0	0.159608	0.0498693	0.0646405	0.105882	0.0679739	0.0720261	0.101699	0.0418301	0.00986928	0.0213072	0.0624183	0.016732	0.0147059	0.0456209	0.0328758	0.0562745	0.0523529	0.0587582	0.0184314	0.0746405	0.0698039	0.0230065	0.0807843	0.0367974	0.00065359	0	0	0	0	0	0
	After	Ctrl	0.0362745	0.0615686	0.0933987	0.128824	0.0773856	0.0405229	0.149804	0.144967	0	0	0.0003268	0	0	0.0030719	0	0	0.0307843	0.0485621	0.0423529	0.0679085	0.0182353	0.0214379	0.023268	0.0408497	0.00379085	0.00679739	0.0112418	0.00745098	0.00568627	0.0471895	0.00535948	0.0102614	0.0213072	0.0189542	0.0130065	0.00437908	0.0186275	0.0179085	0.00222222	0.00888889	0	0	0	0	0	0	0.00019608
		Acr	0.0623529	0.0143137	0.0147059	0.0421569	0.032549	0.0111111	0.0573203	0.00503268	0.0024183	0.00143791	0.00359477	0.00222222	0.00222222	0.00019608	0.0048366	0.00091503	0.0945098	0.0761438	0.187255	0.125359	0.126471	0.0350327	0.140654	0.0758824	0.081634	0.0976471	0.0939216	0.0678431	0.116144	0.0426797	0.0776471	0.0709804	0	0	0.00039216	0	0	0.00071895	0	0.00111111	0.00130719	0.00052288	0	0	0.00026144	0.00013072	0.00071895
		Abx	0.00019608	0	0	0	0	0.0003268	0	0	0.00071895	0.00424837	0.0075817	0.00045752	0.00326797	0.0811111	0	0.00026144	0.286078	0.0075817	0.253268	0.00130719	0.121307	0.198758	0.0348366	0.116078	0.0257516	0.00071895	0.00117647	0	0	0	6.54e-05	0.00026144	0	0	0	0	0	0	0	0	0.242288	0.59817	0.25549	0.416471	0.250784	0.214183	0.370915
		Abx+Acr	0	0	0	0	0	0	0	0	0.00078431	0.00084967	0.00026144	0.00026144	0	0	6.54e-05	0.00026144	0.433137	0.389869	0.344575	0.445686	0.370588	0.38817	0.33902	0.397582	0.0003268	0.00078431	0.0027451	0	0.00013072	0	0.0003268	0.00137255	0	0	0	0	0	0	0	0	0.167059	0.180523	0.272353	0.184641	0.308954	0.286275	0.300654
[truncated: 121 more columns]

## Sheet: Fig. 3g
	Significantly changed top15 bacteria (FDR < 0.05)
	ASV	Ctrl								Acr
	Lactobacillus	0.00843137	0.0397386	0.0241177	0.0338562	0.00333333	0.0069281	0.0367974	0.0384967	0.00130719	0.00150327	0.00183007	0.00065359	0.00235294	0.00071895	0.00058824	0.00104575
	Uncultured	0	0	0	0	0	0	0	0	0.0293464	0.0248366	0.0626144	0.0693464	0.0462091	0.00647059	0.0897386	0.0824837
	Faecalibaculum	0.0408497	0.0767974	0.0671895	0.0533333	0.0760131	0.101373	0.0603268	0.0722222	0.00431373	0.0153595	0.00222222	0.00640523	0.0149673	0.0069281	0.00960784	0.00529412
	Parabacteroides	0.0996078	0.0761438	0.0628105	0.137516	0.067451	0.0423529	0.0412418	0.0826144	0.262745	0.277974	0.238431	0.220784	0.229346	0.229477	0.237255	0.284967
	Romboutsia	0.0300654	0.0440523	0.0281046	0.0391503	0.0827451	0.0265359	0.0999346	0.0453595	0	0	0	0	0	0	0	0
	Muribaculaceae	0.0937908	0.0678431	0.128954	0.0478431	0.0760784	0.108693	0.10902	0.0905882	0.0368627	0.0287582	0.0284967	0.0377124	0.0177778	0.034902	0.0301307	0.0322876
	Bacteroides. ASV1	0.00424837	0.00444444	0.00653595	0.00470588	0.00183007	0.0024183	0.00660131	0.00196078	0.0593464	0.0520261	0.137451	0.0669281	0.0931373	0.0159477	0.0969935	0.0566667
	Marvinbryantia	0.00261438	0.00346405	0.00320261	0.00366013	0.0020915	0.00169935	0.00294118	0.00464052	0.00019608	0	0	0	0	0	0	0
	Uncultured.2	0.00150327	0.00176471	0.00052288	6.53595e-05	0.00320261	0.00111111	0.00111111	0.00039216	0.0145752	0.0203268	0.0170588	0.0304575	0.0247059	0.0112418	0.0181699	0.0624183
	Flavonifractor	0	0	0	0	0	0	0	0	0.0027451	0.00137255	0.00078431	0.00026144	0.00091503	0.00045752	0.00183007	0.00424837
	Anaerostipes	0	0	0	0.00026144	0	0	0	0	0.0624837	0.0466667	0.0160131	0.00379085	0.0948366	0.0873203	0.0111111	0.0269935
	Clostridioides	0	0	0	0	0	0	0	0	0.00732026	0.00117647	0.00477124	0.00019608	0.00771242	0	0.0069281	0.00679739
	Bacteroides. ASV2	0	0.00052288	0.00013072	0	0.00045752	0.00013072	0.00039216	0.00026144	0.0229412	0.0205882	0.0396732	0.0218954	0.0239216	0.00888889	0.0296078	0.0126144
	Clostridia_UCG-014	0.00300654	0.00071895	0.0003268	0	0.00084967	0.00215686	0.00163399	0.00202614	0	0	0	0	0	0	0	0
	Helicobacter	0.00150327	0.00183007	0.00424837	0.00111111	0.00071895	0.00261438	0.00235294	0.00320261	0.00555556	0.00490196	0.0104575	0.0051634	0.00464052	0.00379085	0.0123529	0.0127451

## Sheet: Fig. 3h
	Full-length 16S rRNA gene sequence
	Parabacteroides distasonis_A
	Ctrl								Acr
	0.0715	0.0226	0.0336	0.0375	0.0168	0.0076	0.0267	0.0211	0.1291	0.327	0.2339	0.0552	0.1765	0.1819	0.2468	0.3486
	Parabacteroides goldsteinii
	Ctrl								Acr
	0.0016	0.0109	0.0015	0.0135	0.0045	0.001	0.0036	0.0045	0.0087	0.0153	0.0321	0.0042	0.0165	0.0016	0.0188	0.0253

## Sheet: fig. 3i
	Relative difference in the body temperature comparing the GF and P. distasonis-mono-associated GF treated with Acr at 50 min (ºC)
	GF						GF+Pd
	-2.81667	0.683333	-1.31667	-0.416667	-0.216667	2.58333	3.26667	3.36667	2.16667	1.46667	5.16667
