# Supplementary material for: Acarbose redirects gut microbiome utilization of dietary carbohydrates to suppress anaphylaxis in mice
Source: Nat Microbiol. 2026 May 12;11(6):1598–611. doi: 10.1038/s41564-026-02350-2 (PMC13236591; doi:10.1038/s41564-026-02350-2)
Supplement: Supplementary file 7 — Statistical source data. [file 41564_2026_2350_MOESM7_ESM.xlsx]

## Sheet: Fig. 4a
	Metabolome analysis (metabolites: p < 0.001)
		Ctrl								Acr
	Alpha.Methylserine	0	0	0	0	0	0	0	0	0.00714274	0.00286694	0.00504958	0.00241257	0.00307883	0.00732351	0.00806352	0.00516109
	AMP	0	0.00488794	0.00442819	0.00273074	0	0	0.0072166	0	0.0790963	0.0188067	0.10456	0.0425346	0.091304	0.0333163	0.18326	0.104279
	Cholate	3.71838	0.82821	1.71515	2.20341	5.40591	3.4388	1.57219	0.831517	0.317151	0.101379	0.214855	0.208431	0.684072	0.28553	0.306245	0.236806
	Choline	0.125474	0.1196	0.089221	0.144037	0.138055	0.138523	0.083094	0.133696	0.391984	0.625751	0.226136	0.785394	0.211171	0.719832	0.320079	0.375209
	Creatine	1.63999	1.06075	1.36701	3.12652	2.69031	1.82191	1.47903	2.0227	0.532536	0.414285	0.35241	0.729162	0.76683	0.618474	0.69586	0.697092
	Cysteine.S.sulfide	0.147244	0.0551558	0.054608	0.102595	0.189688	0.142465	0.0467876	0.463078	0	0.0192911	0	0	0.0212076	0	0	0
	Cystidine	0.0694459	0.0581932	0.0379993	0.0623804	0.0747958	0.0553004	0.026372	0.101233	0.0078395	0.00490863	0.0126416	0.00937	0.0231347	0.00673298	0.0191464	0.017838
	DCA	1.056	0.373964	0.497947	0.891672	1.67471	0.954481	0.724522	0.276993	0.0500604	0	0.0432879	0.0372067	0.0653041	0.0482598	0.0500687	0.034413
	F6P	0	0	0	0	0	0	0	0	0.168447	0.0386136	0.367846	0.0553542	0.0523618	0.0462433	0.234712	0.113355
	G1P	0	0	0	0	0	0	0	0	0.0811377	0.0097414	0.160654	0.047101	0.0964032	0.024223	0.106833	0.0800383
	G6P	0	0	0	0	0	0	0	0	0.804448	0.0114955	1.66307	0.279113	0.243804	0.222836	1.08529	0.529334
	gamma.Guanidinobutylyrate	0.00496743	0.00610692	0.0036307	0.0315386	0.00470303	0.00672428	0.00318148	0.00798246	0	0.00158075	0	0.00192636	0	0.00283431	0.00263877	0.00218338
	Glucosamine	0.0103097	0.0145233	0.00912925	0.074259	0.0132851	0.0107937	0.00891775	0.0307119	0	0.00682081	0.00839666	0	0	0	0.00502179	0
	Glycerophosphate	0	0	0	0	0	0	0	0	0.147509	0.0402873	0.575482	0.123638	0.0538421	0.11656	0.209115	0.10724
	Histamine	0.00430027	0.00601114	0.00591827	0.00673308	0.00315942	0.00377424	0.00621922	0.00354848	0.00128706	0.00116418	0.00199486	0.00080415	0.00100341	0.00063367	0.00129247	0.00123979
	Homoserine	0.0111266	0.00975942	0.00936365	0.0126619	0.00974134	0.0107159	0.0118637	0.012414	0.0439548	0.014832	0.122015	0.0214629	0.0263707	0.112482	0.088505	0.0565943
	Isethionate	0.262454	0.194523	0.268134	0.413308	0.382985	0.368522	0.197595	0.406057	0.0704793	0.0103833	0.0620818	0.0614063	0.0980331	0.137182	0.0553207	0.0960153
	Lysinamide	0.00357866	0.00260485	0.00354891	0.00372763	0.0027238	0.00334884	0.00343253	0.00364277	0	0	0.00070524	0	0	0	0	0
	Malate	0.0762756	0.0586085	0.0423595	0.0384394	0.0362345	0.0613561	0.0419092	0.0388905	0.136316	0.120353	0.155605	0.180177	0.206942	0.605831	0.212734	0.302932
	N-Acetylglucosamine-1-phosphate	0	0.00488771	0.00630051	0.00406213	0	0	0.00473917	0	0.0277777	0.00694593	0.0778829	0.0156983	0.0198893	0.00978557	0.0539187	0.0243695
	NAD.	0.0101279	0	0	0.00987847	0	0.00887649	0.00798121	0	0.0555162	0.202302	0.068619	0.0432683	0.0182407	0.0760246	0.0714348	0.0575952
	p-Hydroxyphenylacetate	1.62498	1.17867	1.26437	0.683012	0.869458	0.966882	0.707183	1.72232	0.104622	0	0.0589923	0.223688	0.0553661	0.084646	0.0953042	0.0613433
	Pipecolate	0.0104352	0.0181648	0.0184244	0.064749	0.00912433	0.00936099	0.0151553	0.0140079	0.00364614	0.00254312	0.00432769	0.00281832	0.00346896	0.00469262	0.00521053	0.00412253
	Riboflavin	0.0638797	0.0695033	0.059428	0.0716878	0.0486121	0.0488174	0.0632368	0.0437246	0.0234123	0.0220783	0.0199846	0.0276933	0.027912	0.0273922	0.0250956	0.0219866
	Spermidine	0.0620449	0.0509673	0.047801	0.0376393	0.0501853	0.0370933	0.0422248	0.0377318	0.00278954	0.00233209	0.00374373	0.00181679	0.00161745	0.00304051	0.00418321	0.0013405
	Succinate	0.158785	0.186087	0.108454	0.135625	0.168783	0.148717	0.220092	0.254541	3.52763	1.57213	3.26005	2.13584	2.14767	14.9022	6.74983	8.8461
	Thiamine	0.106328	0.170765	0.115153	0.161189	0.0778747	0.0626701	0.153248	0.0449755	0.00911417	0.0286057	0.00977489	0.00820469	0.00618418	0.0108239	0.0107441	0.00630933
	Thymidine	0.464142	0.485037	0.50203	0.409355	0.313888	0.341849	0.455044	0.40045	0.188636	0.128848	0.217583	0.216529	0.244212	0.203434	0.227886	0.208932
	UMP	0	0	0	0.00480141	0	0	0	0	0.0254506	0.0203065	0.0474557	0.0149582	0.0525356	0.0148371	0.0536668	0.0228583
	Urocanate	0.241646	0.213921	0.211926	0.33756	0.244687	0.400739	0.167394	0.179997	0.028923	0.0354286	0.0277796	0.0351387	0.0560359	0.0419255	0.0418458	0.0118969
	Xanthine	0	0	0	0	0	0	0	0	0.339023	0.122008	0.390957	0.364216	0.131718	0.27658	0.548367	0.142449
	2-Deoxycytidine	0.00804536	0.00707082	0.00657548	0.0181623	0.0109129	0.0051779	0.00381658	0.00531737	0	0	0	0	0.00351396	0.00424831	0	0
	2-Deoxyglucose.6.phosphate	0	0	0	0	0	0	0	0	0.183527	0.0410476	0.257892	0.120588	0.15882	0.109165	0.277258	0.178145
	2-Oxoisopentanoate	0.0217517	0.031327	0.0225751	0.0288924	0.0213163	0.0130129	0.0313779	0.0389824	0.00942707	0.0120604	0	0	0	0	0	0.00569614
	3-PG	0	0	0	0	0	0	0	0	0.0230586	0.0269666	0.0734179	0.013387	0.00554515	0.0136365	0.0420558	0.0251914
	4β-Acetylaminoethyl imidazole	0.00517389	0.00764701	0.00638179	0.00504108	0.00347691	0.00435839	0.00822029	0.00351934	0.00105536	0.00151598	0.00159489	0.00133813	0.00274813	0	0	0.00121161
	4-Methyl-2-oxopentanoate	0.079246	0.147783	0.0958436	0.136389	0.0705192	0.0523518	0.132252	0.151792	0.0289688	0	0.00724946	0.0131682	0.0242628	0.00671974	0.00957531	0.0160995

## Sheet: Fig. 4b
	Succinate concentration (mM)
	Ctrl								Acr								Abx								Abx + Acr
	1.95323	0.579356	0.540019	4.37614	1.09367	0.709765	1.31283		15.7867	11.7494	5.87844	27.4661	32.9514	16.6583	27.8901	54.5026	0.683146	7.16456	0.943508	2.16862	1.07073	0.554875	0.631107	11.1886	5.63517	10.9451	12.7618	7.66781	6.83201	12.7885	12.1332	0.406733

## Sheet: Fig. 4c
	The change of body temperature (ºC)
	Time (min)	Ctrl																Suc
	0	0	0	0	0	0	0	0	0	0	0	0	0	0	0	0	0	0	0	0	0	0	0	0	0	0	0	0	0	0	0	0	0
	10	-2.2	-0.8	-1.5	-0.8	-0.6	-0.1	0.2	-0.2	-2.6	-0.7	0.3	0.4	-0.5	-0.2	0.3	-0.6	0.2	0.9	-0.2	0.8	-0.7	0.2	1	0.5	0.5	1.1	0.8	0.5	0.1	1.3	1.2	0
	20	-4.3	-3.2	-3.2	-2.9	-1.5	-2	-2.3	-0.5	-5.1	-3.7	-1.9	-1	-1.8	-2.6	-1.7	-2.3	-1.8	-1.2	-2.5	-1.7	-2.5	-1.5	-0.6	-0.4	-1.6	-0.9	-1.4	-2.2	-2.2	-0.5	-1.1	-3
	30	-5.7	-4	-4.5	-4.1	-3.4	-3.8	-4.2	-1	-7.1	-5.6	-3.5	-2.7	-3.8	-4.7	-4	-4.1	-3.6	-2.6	-3.9	-4.1	-3.8	-2.4	-2.1	-1.6	-3.2	-3	-2.9	-3.9	-4	-2.2	-3	-5.1
	40	-6.3	-5.8	-5.4	-5.1	-4.6	-4.8	-5.1	-2.2	-8	-6.6	-4.3	-3.4	-4.3	-6	-4.9	-4.8	-4.8	-3.4	-5	-4.7	-4.8	-3	-3.1	-2.1	-3.4	-4.2	-4	-4.9	-5	-4.1	-4.2	-6.7
	50	-6.7	-6.6	-6.3	-5.5	-5	-5	-6.2	-3.2	-9.1	-7.3	-4.9	-3.5	-5.4	-6.5	-5.8	-5	-5	-2.8	-5.2	-4.2	-5.3	-2.8	-3.1	-1.7	-3.4	-5	-4.8	-5.4	-5.9	-4.7	-5.1	-7.6
	60	-6.4	-6.8	-6.5	-5.1	-5.3	-4.9	-6.3	-3.2	-9.6	-7.8	-5.3	-3.5	-5.7	-6.2	-6.5	-4.8	-4.6	-2.8	-4.9	-4.2	-5.2	-2.8	-2.6	-1.6	-2.9	-5.7	-5.1	-5.2	-6.2	-5.1	-5.2	-8.2
	70	-5.9	-6.7	-6.1	-5.4	-4.9	-4.6	-6.1	-3.4	-10	-7.8	-5.6	-3.3	-5.6	-6.2	-6.6	-4.2	-4.4	-2.6	-5.4	-3.9	-4.9	-2.6	-2.1	-1	-2.5	-5.4	-4.6	-4.6	-5.7	-5.5	-5	-8.4
	80	-5.6	-6.4	-5.6	-5.1	-4.5	-3.9	-5.5	-3.3	-10.5	-7.9	-5.7	-3.4	-5.1	-5.9	-6.1	-4.1	-3.8	-2.4	-5.2	-3.4	-4	-2.2	-1.3	-0.6	-2.3	-5.1	-4.4	-3.9	-4.9	-5.5	-4.7	-8.2
	90	-5.2	-6	-5.1	-4.7	-4.3	-3.3	-5	-3	-10.8	-7.8	-5.7	-2.6	-4.9	-5.7	-5.8	-3.6	-3.6	-2.3	-4.7	-2.9	-3.5	-2	-1.2	-0.6	-2.2	-4.8	-3.5	-3.2	-4.4	-4.3	-4.4	-7.5
	100	-4.3	-5.2	-5.1	-4.7	-4.1	-2.7	-4.3	-2.5	-11.1	-7.5	-5.5	-1.9	-4.5	-5.1	-5.4	-3.5	-3.4	-1.7	-4.2	-2.7	-3.1	-1.7	-0.9	-0.4	-2	-4.5	-3	-3.1	-3.7	-3.6	-4	-6.8
	110	-3.6	-4.7	-5.1	-4.5	-3.7	-2.6	-3.8	-1.5	-11.5	-7.1	-5.1	-1.1	-3.8	-4.5	-4.9	-2.9	-2.9	-1.1	-3.4	-2.7	-2.9	-1.2	-0.9	0.1	-1.7	-4.3	-2.8	-2.3	-3.4	-3.4	-3.6	-6.3
	120	-2.8	-4.2	-5	-3.7	-3.5	-1.8	-3.3	-0.8	-11.6	-6.8	-4.4	0.1	-3.4	-3.8	-4.5	-1.9	-3	-0.2	-3	-2.5	-2.8	-0.3	-0.2	0.5	-1.9	-4.1	-2.4	-2.3	-2.9	-2.8	-3.1	-5.5

## Sheet: Fig. 4d
	The frequency of mast cells in peritoneal lavage fluid (%)
	Ctrl	Suc
	0.02	0.02
	0.24	0.03
	0.03	0.03
	0.04	0.15
	0.18	0.17
	0.07	0.17
	0.05	0.05
	0.06	0.24
	0.17	0.12
	0.02	0.11
	0.02	0.33
	0.11	0.3
	0.41	0.19
	0.08	0.15
	0.11	0.12
	0.11

## Sheet: Fig. 4e
	The frequency of CD63+ in mast cells (%)
	Ctrl	Suc
	66.49	71.71
	66.07	72.49
	72.66	63.52
	74.44	54.1
	70.11	67.8
	57.14	69.04
	80.34	63.51
	71.58	55.37
	79.49	72.14
	73.33	67.14
	71.88	72.73
	75.26	67.67
	85.71	64.37
	68.85	78.18
	73.68	75.89
	77.72

## Sheet: Fig. 4f
	Serum mMCPT-1 concentration (µg/mL)
	Ctrl	Suc
	0.433754	0.136207
	0.4266	0.118964
	0.285093	0.157556
	0.270644	0.0724362
	0.230499	0.142247
	0.211044	0.0655297
	0.433754	0.0943876
	0.0655022	0.0640996
	0.253565	0.0696801
	0.417156	0.0428409
	0.334953	0.320111
	0.137367	0.206991
	1.05531	0.563686
	0.326007	0.472073
	0.340617	0.348911
	0.668005	0.447602

## Sheet: Fig. 4g
	The frequency of CD107a+ in mast cells (%)
	IgE only	IgE+Antigen	IgE+Antigen+Succinate (10)	IgE+Antigen+Succinate (20)
	2.15	20.7	4.55	6.31
	2.17	21	13.6	4.06
	2.37	12.4	10.9	9.15
	1.04	18.9	10.1	5.03
