# Supplementary material for: Acarbose redirects gut microbiome utilization of dietary carbohydrates to suppress anaphylaxis in mice
Source: Nat Microbiol. 2026 May 12;11(6):1598–611. doi: 10.1038/s41564-026-02350-2 (PMC13236591; doi:10.1038/s41564-026-02350-2)
Supplement: Supplementary file 8 — Statistical source data. [file 41564_2026_2350_MOESM8_ESM.xlsx]

## Sheet: Fig. 5a
	The change of body temperature (ºC)
	Time (min)	Ctrl_Glucose diet								Acr_Glucose diet
	0	0	0	0	0	0	0	0	0	0	0	0	0	0	0	0	0
	10	-2.7	0.2	0	-1	0.2	0.3	0.5	-0.3	-0.1	-1.6	-1.5	-0.2	-1	-0.8	0	-0.8
	20	-5	-1.9	-3.5	-2.4	-2.7	-3.2	-1.1	-3.3	-2.9	-3.9	-2.8	-1.7	-2.7	-2.5	-2.6	-3.1
	30	-6.6	-4.3	-4.5	-4.6	-4	-4.7	-2.8	-5.3	-4.7	-5.7	-4.5	-2.9	-4	-3.8	-4.4	-4.8
	40	-7.4	-5	-5.1	-5.5	-4.8	-5.1	-3.6	-5.9	-5.8	-6.7	-5.3	-4	-6	-5.1	-5.5	-6.1
	50	-8.3	-5.5	-5.5	-6.2	-5.2	-5.5	-4.4	-6.5	-6.2	-7.9	-5.5	-4.3	-7.2	-5.8	-6	-7.1
	60	-8.6	-5.7	-5.3	-6.6	-6	-5.7	-4.5	-6.4	-5.7	-7.9	-5.7	-4.2	-7.7	-6.2	-6.8	-7.6
	70	-9.1	-5.7	-5	-6.4	-6.5	-5.1	-4.2	-5.5	-4.5	-8.4	-5.7	-3.7	-7.5	-6.5	-6.8	-8
	80	-9.3	-5.5	-4.3	-5.8	-6.7	-4.7	-3.6	-4.4	-3.8	-8.5	-5.9	-3	-7.8	-6.3	-6.2	-8.5
	90	-9.9	-5.5	-3.8	-5.6	-6.4	-4.6	-3.3	-4.2	-3.2	-8.3	-6.5	-3	-7.6	-5.9	-6.2	-8.5
	100	-9.9	-5.1	-3.7	-5	-6.4	-3.9	-3	-3.2	-3.2	-8.1	-6.2	-2.8	-7.3	-5.7	-5.8	-8.7
	110	-9.8	-4.9	-3.6	-4.9	-6	-3.9	-2.8	-2.9	-3.3	-7.3	-6	-2.3	-7.1	-5.5	-5.3	-8.6
	120	-9.5	-4.8	-3.2	-5.1	-5.7	-3.1	-2.6	-2.3	-3.4	-7.1	-5.6	-1.9	-7	-5.3	-4.8	-8.5

## Sheet: Fig. 5b
	The frequency of CD63+ in mast cells (%)
	Ctrl	Acr
	83.73	87.56
	84.37	87.46
	87.55	85.45
	83.08	88.81
	84.91	86.46
	85.26	84.14
	86.73	86.03
	84.62	85.78

## Sheet: Fig. 5c
	Serum mMCPT-1 concentration (µg/mL)
	Ctrl	Acr
	4.21328	0.596073
	1.53962	1.11728
	1.01297	2.42694
	1.90136	0.30077
	1.18851	1.1987
	0.638898	1.01437
	0.509629	0.695287
	1.20089	1.52614

## Sheet: Fig. 5d
		Relative abundance of Parabacteroides
		Normal diet			Glucose diet
	Acarbose	-	+		-	+
		0.0139524	0.108571		0.00557143	0.00542857
		0.0185238	0.154		0.00419048	0
		0.00947619	0.0558571		0.00528571	0.00252381
		0.00604762	0.163571		0.00685714	0.00533333
		0.00804762	0.167524		0.00657143	0.00852381
		0.0141905	0.118333		0.00352381	0.00519048
		0.0334762	0.109524		0.00509524	0.00433333
		0.016619			0.00533333	0.00261905

## Sheet: Fig. 5e
	OD600 kinetics
		Time (hr)	No carbohydrate					+ Sucrose					+ MD
		0	0	0	0	0	0	0	0	0	0	0	0	0	0	0	0
		3	0.063	0.063	0.062	0.058	0.062	0.061	0.074	0.068	0.069	0.076	0.067	0.068	0.067	0.066	0.063
		6	0.194	0.207	0.196	0.174	0.183	0.222	0.224	0.215	0.217	0.209	0.219	0.249	0.222	0.224	0.213
		9	0.356	0.341	0.343	0.304	0.296	0.437	0.447	0.442	0.43	0.387	0.416	0.512	0.457	0.418	0.418
		12	0.48	0.448	0.444	0.445	0.388	0.789	0.709	0.759	0.775	0.625	0.721	0.811	0.736	0.701	0.683
		15	0.597	0.576	0.558	0.577	0.539	1.043	0.968	1.011	1.049	0.989	0.968	1.029	1.018	1.043	0.963
		18	0.698	0.679	0.644	0.693	0.676	1.114	1.058	1.096	1.121	1.088	1.049	1.101	1.093	1.145	1.061
		21	0.767	0.747	0.702	0.763	0.753	1.131	1.089	1.09	1.116	1.108	1.081	1.127	1.12	1.176	1.09
		24	0.788	0.778	0.737	0.803	0.783	1.118	1.089	1.074	1.098	1.083	1.093	1.123	1.121	1.181	1.089

## Sheet: Fig. 5f
	Succinate concentration in the supernatants of P. distasonis
		No carbohydrates								Sucrose								MD
	Concentration (mM)	12.187	11.8007	12.1314	12.1554	12.6248	13.2456	12.337	12.3547	22.172	22.2574	22.5097	21.7644	21.268	24.6192	23.2577		18.5537	19.9429	18.2462	19.366	20.5779	20.3561	20.0083	19.5493

## Sheet: Fig. 5g
	NAD+ concentration in P. distasonis cells
		No carbohydrates								Sucrose								MD
	Concentration (nM)	1616.22	2105.38	2165.23	1994.47	1632.36	1681.11	1659.5	1548.28	3051.5	2569.77	2466.23	2637.05	2673.7	2547.53	2261.2	2307.05	2332.43	2189.14	2315.07	2334.46	1874.75	2200.47	2192.88	2247.72

## Sheet: Fig. 5h
	b-type cytochrome
	Sample	b-type cytochrome (oxy.)	b-type cytochrome (red.)
	No carbohydrates_4h	0.00142491	0.00734928
	No carbohydrates_4h	0.00183742	0.00812768
	No carbohydrates_4h	0.00193834	0.00723674
	No carbohydrates_4h	0.00452359	0.00724298
	No carbohydrates_4h	0.0057203	0.00612382
	No carbohydrates_4h	0.00386193	0.0061958
	No carbohydrates_4h	0.00337153	0.00754081
	No carbohydrates_4h	0.0033365	0.00703548
	No carbohydrates_4h	0.00387045	0.00821439
	No carbohydrates_4h	0.00352627	0.00730698
	No carbohydrates_4h	0.00331116	0.00751979
	No carbohydrates_4h	0.00282755	0.00543188
	No carbohydrates_4h	0.00424906	0.00919233
	No carbohydrates_4h	0.00422167	0.00683016
	No carbohydrates_4h	0.00913331	0.00925045
	No carbohydrates_4h	0.00812162	0.0100641
	No carbohydrates_4h	0.00927779	0.00830824
	No carbohydrates_4h	0.00475218	0.0059146
	No carbohydrates_4h	0.00409708	0.00993444
	No carbohydrates_4h	0.00349761	0.0106595
	No carbohydrates_4h	0.00376727	0.0097768
	No carbohydrates_4h	0.00320088	0.00613263
	No carbohydrates_4h	0.00271205	0.00613453
	No carbohydrates_4h	0.00261285	0.00759535
	No carbohydrates_4h	0.00307289	0.00818258
	No carbohydrates_4h	0.00224188	0.00522562
	No carbohydrates_4h	0.00301205	0.00730443
	No carbohydrates_4h	0.00445078	0.00939202
	No carbohydrates_4h	0.00319878	0.0108667
	No carbohydrates_4h	0.00365735	0.00798483
	No carbohydrates_4h	0.00222141	0.00525883
	No carbohydrates_4h	0.00311346	0.00636415
	No carbohydrates_4h	0.00308169	0.00714176
	No carbohydrates_4h	0.00325502	0.00681076
	No carbohydrates_4h	0.00423363	0.00689927
	No carbohydrates_4h	0.00271879	0.00431587
	No carbohydrates_4h	0.00507956	0.00666193
	No carbohydrates_4h	0.00484005	0.00859977
	No carbohydrates_4h	0.00325511	0.00694364
	No carbohydrates_4h	0.00393718	0.00785478
	No carbohydrates_4h	0.00408204	0.00928356
	No carbohydrates_4h	0.00206857	0.00613889
	No carbohydrates_4h	0.00742075	0.0119036
	No carbohydrates_4h	0.00356283	0.0124271
	No carbohydrates_4h	0.00210982	0.00629939
	No carbohydrates_4h	0.00196204	0.00887524
	No carbohydrates_4h	0.00171117	0.00646506
	No carbohydrates_4h	0.00167644	0.00696779
	No carbohydrates_4h	0.00129653	0.00552106
	No carbohydrates_4h	0.0024304	0.0069542
	No carbohydrates_4h	0.00313721	0.0120029
	No carbohydrates_4h	0.00198235	0.00585954
	No carbohydrates_4h	0.00302648	0.00880437
	No carbohydrates_4h	0.0037315	0.0077183
	No carbohydrates_4h	0.00440435	0.00739672
	No carbohydrates_4h	0.00288731	0.00565078
	No carbohydrates_4h	0.00386372	0.00776223
	No carbohydrates_4h	0.00284672	0.0102352
	No carbohydrates_4h	0.00234222	0.00688977
	No carbohydrates_4h	0.00288499	0.00683161
	No carbohydrates_4h	0.00456588	0.00560389
	No carbohydrates_4h	0.00890613	0.0117323
	No carbohydrates_4h	0.00540208	0.00674102
	No carbohydrates_4h	0.00781152	0.0109024
	No carbohydrates_4h	0.00768063	0.00930389
	No carbohydrates_4h	0.0070763	0.0104923
	No carbohydrates_4h	0.00244324	0.012086
	No carbohydrates_4h	0.00268982	0.00765038
	No carbohydrates_4h	0.00393106	0.00805443
	No carbohydrates_4h	0.003448	0.00809804
	No carbohydrates_4h	0.00161941	0.00829889
	No carbohydrates_4h	0.00236783	0.00650168
	No carbohydrates_4h	0.00286366	0.00650099
	No carbohydrates_4h	0.0028949	0.00654205
	No carbohydrates_4h	0.00330892	0.00434976
	No carbohydrates_4h	0.00357962	0.0049654
	No carbohydrates_4h	0.00481298	0.00954125
	No carbohydrates_4h	0.00459567	0.00692275
	No carbohydrates_4h	0.00335523	0.0061438
	No carbohydrates_4h	0.00490295	0.00769038
	No carbohydrates_4h	0.00499327	0.00623602
	No carbohydrates_4h	0.00364335	0.00513648
	No carbohydrates_4h	0.00282964	0.00749866
	No carbohydrates_4h	0.00236532	0.00700803
	No carbohydrates_4h	0.00383934	0.00795147
	No carbohydrates_4h	0.0145246	0.0118091
	No carbohydrates_4h	0.00627964	0.00792764
	No carbohydrates_4h	0.00200257	0.00496667
	No carbohydrates_4h	0.00211106	0.00467423
	No carbohydrates_4h	0.00229724	0.00565962
	No carbohydrates_4h	0.00164105	0.00750153
	No carbohydrates_4h	0.00234186	0.00877212
	No carbohydrates_4h	0.00351504	0.00913969
	No carbohydrates_4h	0.00406139	0.00812797
	No carbohydrates_4h	0.00276575	0.00392795
	No carbohydrates_4h	0.00345829	0.00496581
	No carbohydrates_4h	0.00523407	0.00906872
	No carbohydrates_4h	0.0053217	0.00958999
	No carbohydrates_4h	0.0055327	0.0070423
	No carbohydrates_4h	0.00500854	0.0061162
	No carbohydrates_4h	0.00347552	0.00529741
	No carbohydrates_4h	0.00553881	0.00651355
	No carbohydrates_4h	0.00558163	0.00788307
	No carbohydrates_4h	0.00232047	0.00467681
	No carbohydrates_4h	0.00214488	0.00494662
	No carbohydrates_4h	0.00417274	0.0102021
	No carbohydrates_4h	0.0113354	0.00969867
	No carbohydrates_4h	0.0170165	0.0135972
	No carbohydrates_4h	0.00672383	0.00872945
	No carbohydrates_4h	0.00684531	0.0134796
	No carbohydrates_4h	0.00357947	0.0100335
	No carbohydrates_4h	0.00281099	0.00937935
	No carbohydrates_4h	0.00189858	0.00511056
	No carbohydrates_4h	0.00215331	0.00755948
	No carbohydrates_4h	0.00224566	0.00672207
	No carbohydrates_4h	0.00398946	0.00734497
	No carbohydrates_4h	0.00658214	0.00739824
	No carbohydrates_4h	0.00390626	0.00585352
	No carbohydrates_4h	0.0041223	0.0104192
	No carbohydrates_4h	0.00229373	0.00610098
	No carbohydrates_4h	0.00256297	0.00620471
	No carbohydrates_4h	0.00263637	0.00640265
	No carbohydrates_4h	0.00248347	0.00670214
	No carbohydrates_4h	0.00219384	0.00963917
	No carbohydrates_4h	0.00218851	0.00648715
	No carbohydrates_4h	0.00177192	0.00580323
	No carbohydrates_4h	0.00413951	0.00829333
	No carbohydrates_4h	0.00344897	0.00790085
	No carbohydrates_4h	0.00215194	0.00827557
	No carbohydrates_4h	0.00364437	0.00591085
	No carbohydrates_4h	0.00662746	0.0096121
	No carbohydrates_4h	0.00404684	0.00715615
	No carbohydrates_4h	0.00433037	0.00637064
	No carbohydrates_4h	0.00577784	0.0103568
	No carbohydrates_4h	0.0017402	0.00907361
	No carbohydrates_4h	0.00258777	0.0062413
	No carbohydrates_4h	0.00362481	0.00914964
	No carbohydrates_4h	0.00244715	0.00991421
	No carbohydrates_4h	0.00672536	0.00848934
	No carbohydrates_4h	0.00519118	0.0103121
	No carbohydrates_4h	0.00424682	0.00707908
	No carbohydrates_4h	0.0045652	0.00890585
	No carbohydrates_4h	0.00207774	0.00796807
	No carbohydrates_4h	0.00301771	0.00709336
	No carbohydrates_4h	0.00358339	0.00822606
	No carbohydrates_4h	0.00514833	0.00843862
	No carbohydrates_4h	0.00281711	0.00627586
	No carbohydrates_4h	0.00282467	0.0060721
	No carbohydrates_4h	0.00276234	0.00658548
	No carbohydrates_4h	0.00373559	0.0101946
	No carbohydrates_4h	0.00431294	0.00550064
	No carbohydrates_4h	0.00288338	0.00568927
	No carbohydrates_4h	0.00362269	0.00762551
	No carbohydrates_4h	0.00504622	0.0102432
	No carbohydrates_4h	0.00405483	0.00843864
	No carbohydrates_4h	0.00435269	0.00942412
	No carbohydrates_4h	0.0051235	0.0125479
	No carbohydrates_4h	0.00557716	0.0113772
	No carbohydrates_4h	0.00239323	0.00568076
	No carbohydrates_4h	0.00165551	0.00490742
	No carbohydrates_4h	0.00227068	0.00636982
	No carbohydrates_4h	0.00428384	0.0100244
	No carbohydrates_4h	0.00217057	0.00951511
	No carbohydrates_4h	0.00215711	0.00797635
	No carbohydrates_4h	0.00466442	0.0113202
	No carbohydrates_4h	0.00459821	0.0110165
	No carbohydrates_4h	0.00770183	0.00883894
	No carbohydrates_4h	0.00551607	0.00726617
	No carbohydrates_4h	0.0030837	0.00947321
	No carbohydrates_4h	0.00962287	0.01408
	No carbohydrates_4h	0.00875878	0.0139964
	No carbohydrates_4h	0.00546028	0.00991679
	No carbohydrates_4h	0.00227185	0.00714927
	No carbohydrates_4h	0.00335547	0.0074558
	No carbohydrates_4h	0.00545608	0.00925614
	No carbohydrates_4h	0.00468994	0.00705415
	No carbohydrates_4h	0.00556966	0.00836938
	No carbohydrates_4h	0.00530354	0.00968416
	No carbohydrates_4h	0.00224562	0.00773697
	No carbohydrates_4h	0.00427182	0.00966959
	No carbohydrates_4h	0.00206665	0.00672468
	No carbohydrates_4h	0.00614102	0.0120449
	No carbohydrates_4h	0.00477778	0.00910264
	No carbohydrates_4h	0.00513813	0.00947162
	No carbohydrates_4h	0.00441153	0.0059242
	No carbohydrates_4h	0.00605009	0.00695208
	No carbohydrates_4h	0.0055369	0.00937622
	No carbohydrates_4h	0.00662409	0.00871902
	No carbohydrates_4h	0.00485242	0.00690431
	No carbohydrates_4h	0.00489722	0.0119051
	No carbohydrates_4h	0.00513584	0.0106469
	No carbohydrates_4h	0.00491213	0.00839331
	No carbohydrates_4h	0.00559287	0.00951254
	No carbohydrates_4h	0.00271448	0.00565875
	No carbohydrates_4h	0.00585763	0.00907383
	No carbohydrates_4h	0.00366855	0.00618998
	No carbohydrates_4h	0.00277732	0.00705945
	No carbohydrates_4h	0.00294921	0.00699594
	No carbohydrates_4h	0.0032453	0.00857052
	No carbohydrates_4h	0.00363806	0.0117355
	No carbohydrates_4h	0.00265832	0.00645842
	No carbohydrates_4h	0.00397462	0.00989356
	No carbohydrates_4h	0.00363662	0.00618445
	No carbohydrates_4h	0.00446641	0.00867181
	No carbohydrates_4h	0.00579496	0.00552679
	No carbohydrates_4h	0.0031575	0.00970098
	No carbohydrates_4h	0.0016896	0.00832305
	No carbohydrates_4h	0.00186452	0.0120397
	No carbohydrates_4h	0.00199593	0.00878426
	No carbohydrates_4h	0.00878408	0.0144184
	No carbohydrates_4h	0.00926331	0.018136
	No carbohydrates_4h	0.00390905	0.0109108
	No carbohydrates_4h	0.00438714	0.0105267
	No carbohydrates_4h	0.00312314	0.00839598
	No carbohydrates_4h	0.00483626	0.0103037
	No carbohydrates_4h	0.00396218	0.00691382
	No carbohydrates_4h	0.00600456	0.00957762
	No carbohydrates_4h	0.00430925	0.00678105
	No carbohydrates_4h	0.00554373	0.00922888
	No carbohydrates_4h	0.00569076	0.00911917
	No carbohydrates_4h	0.00345512	0.00891166
	No carbohydrates_4h	0.00298876	0.00433369
	No carbohydrates_4h	0.00540611	0.008656
	No carbohydrates_4h	0.00317674	0.0058035
	No carbohydrates_4h	0.00291622	0.00483282
	No carbohydrates_4h	0.0022835	0.00441788
	No carbohydrates_4h	0.00215132	0.0035877
	No carbohydrates_4h	0.00232244	0.00597591
	No carbohydrates_4h	0.00164596	0.00414396
	No carbohydrates_4h	0.00209969	0.00479943
	No carbohydrates_4h	0.00254702	0.00775959
	No carbohydrates_4h	0.00690214	0.0108435
	No carbohydrates_4h	0.00587353	0.00636025
	No carbohydrates_4h	0.00741152	0.00628742
	No carbohydrates_4h	0.00659986	0.00662598
	No carbohydrates_4h	0.00509198	0.00600788
	No carbohydrates_4h	0.00494258	0.008736
	No carbohydrates_4h	0.00312253	0.0113999
	No carbohydrates_4h	0.00190542	0.0082543
	No carbohydrates_4h	0.00228185	0.00604319
	No carbohydrates_4h	0.0026703	0.00495704
	No carbohydrates_4h	0.00311143	0.00638469
	No carbohydrates_4h	0.00365465	0.00486435
	No carbohydrates_4h	0.00220446	0.00452507
	No carbohydrates_4h	0.0028811	0.00498174
	No carbohydrates_4h	0.00435634	0.00602382
	No carbohydrates_4h	0.00389392	0.00680052
	No carbohydrates_4h	0.00336166	0.00469508
	No carbohydrates_4h	0.00261888	0.00478014
	No carbohydrates_4h	0.00146334	0.00597984
	No carbohydrates_4h	0.00305617	0.00591461
	No carbohydrates_4h	0.0041572	0.00739343
	No carbohydrates_4h	0.00685632	0.00651084
	No carbohydrates_4h	0.00623695	0.00426714
	No carbohydrates_4h	0.010971	0.00706497
	No carbohydrates_4h	0.00599092	0.00569585
	No carbohydrates_4h	0.00549938	0.00770886
	No carbohydrates_4h	0.00261008	0.005963
	No carbohydrates_4h	0.003297	0.00757998
	No carbohydrates_4h	0.00398406	0.00683642
	No carbohydrates_4h	0.00803976	0.00715175
	No carbohydrates_4h	0.00725857	0.0054672
	No carbohydrates_4h	0.00843982	0.00776453
	No carbohydrates_4h	0.00536462	0.00631776
	No carbohydrates_4h	0.00341426	0.00662718
	No carbohydrates_4h	0.00210927	0.00629689
	No carbohydrates_4h	0.00612709	0.00752977
	No carbohydrates_4h	0.00281034	0.00615545
	No carbohydrates_4h	0.00282997	0.0077926
	No carbohydrates_4h	0.00227723	0.00942128
	No carbohydrates_4h	0.00358426	0.00988359
	No carbohydrates_4h	0.00304156	0.00778841
	No carbohydrates_4h	0.00530441	0.00716041
	No carbohydrates_4h	0.00275004	0.00779782
	No carbohydrates_4h	0.00311688	0.007129
	No carbohydrates_4h	0.00424726	0.00588656
	No carbohydrates_4h	0.00829239	0.00736428
	No carbohydrates_4h	0.00911409	0.00684316
	No carbohydrates_4h	0.00819796	0.00739154
	No carbohydrates_4h	0.00431765	0.00646742
	No carbohydrates_4h	0.00361238	0.00787793
	No carbohydrates_4h	0.00656431	0.00962616
	No carbohydrates_4h	0.00290559	0.00664635
	No carbohydrates_4h	0.00357228	0.00904179
	No carbohydrates_4h	0.00360596	0.00781208
	No carbohydrates_4h	0.00214854	0.00474645
	No carbohydrates_4h	0.00261795	0.0054191
	No carbohydrates_4h	0.00273041	0.00642828
	No carbohydrates_4h	0.00468887	0.00532776
	No carbohydrates_4h	0.00410502	0.00621175
	No carbohydrates_4h	0.00430623	0.00509458
	No carbohydrates_4h	0.0026321	0.00624203
	No carbohydrates_4h	0.0122992	0.0101195
	No carbohydrates_4h	0.00742523	0.00958613
	No carbohydrates_4h	0.00613868	0.00971077
	No carbohydrates_4h	0.00422647	0.00767421
	No carbohydrates_4h	0.00545493	0.00709665
	No carbohydrates_4h	0.00240381	0.00544421
	No carbohydrates_4h	0.00358006	0.00806239
	No carbohydrates_4h	0.0022623	0.0055298
	No carbohydrates_4h	0.00370822	0.00774859
	No carbohydrates_4h	0.0038307	0.00775368
	No carbohydrates_4h	0.0031045	0.00854706
	No carbohydrates_4h	0.00345271	0.00864724
	No carbohydrates_4h	0.00156098	0.00752876
	No carbohydrates_4h	0.00248052	0.00836054
	No carbohydrates_4h	0.00353615	0.00947854
	No carbohydrates_4h	0.00413512	0.00930992
	No carbohydrates_4h	0.00248081	0.00596084
	No carbohydrates_4h	0.00379301	0.00585143
	No carbohydrates_4h	0.00513424	0.00631104
	No carbohydrates_4h	0.00496222	0.00675846
	No carbohydrates_4h	0.00606412	0.00658323
	No carbohydrates_4h	0.00516054	0.00657648
	No carbohydrates_4h	0.00393479	0.00551292
	No carbohydrates_4h	0.00196796	0.00812388
	No carbohydrates_4h	0.0020099	0.00533671
	No carbohydrates_4h	0.00460875	0.00719493
	No carbohydrates_4h	0.00254342	0.00644407
	No carbohydrates_4h	0.0037983	0.00676282
	No carbohydrates_4h	0.00312641	0.00597924
	No carbohydrates_4h	0.00325254	0.00681062
	No carbohydrates_4h	0.00267595	0.00764222
	No carbohydrates_4h	0.0030116	0.00999024
	No carbohydrates_4h	0.00364844	0.00772544
	No carbohydrates_4h	0.00384944	0.00736043
	No carbohydrates_4h	0.00411112	0.00656164
	No carbohydrates_4h	0.00518064	0.00481818
	No carbohydrates_4h	0.00645746	0.00651053
	No carbohydrates_4h	0.0039886	0.00744169
	No carbohydrates_4h	0.0030108	0.00851083
	No carbohydrates_4h	0.00560876	0.00877279
	No carbohydrates_4h	0.0062461	0.00573804
	No carbohydrates_4h	0.005091	0.00886274
	No carbohydrates_4h	0.00425961	0.0113641
	No carbohydrates_4h	0.00338245	0.00781145
	No carbohydrates_4h	0.00355142	0.0119647
	No carbohydrates_4h	0.00269227	0.00687929
	No carbohydrates_4h	0.00217791	0.00593001
	No carbohydrates_4h	0.00195489	0.00371412
	No carbohydrates_4h	0.00293247	0.00545082
	No carbohydrates_4h	0.00242966	0.0063344
	No carbohydrates_4h	0.00621665	0.00983608
	No carbohydrates_4h	0.00627171	0.00781726
	No carbohydrates_4h	0.00487485	0.00620791
	No carbohydrates_4h	0.00659098	0.00813786
	No carbohydrates_4h	0.00277446	0.010676
	No carbohydrates_4h	0.00250463	0.00691709
	No carbohydrates_4h	0.00318731	0.0103575
	No carbohydrates_4h	0.00325126	0.00845106
	No carbohydrates_4h	0.003764	0.00656615
	No carbohydrates_4h	0.0034463	0.00721961
	No carbohydrates_4h	0.00609886	0.00878127
	No carbohydrates_4h	0.00348685	0.0077012
	No carbohydrates_4h	0.00365924	0.00865395
	No carbohydrates_4h	0.00338238	0.00641239
	No carbohydrates_4h	0.00390655	0.00755958
	No carbohydrates_4h	0.00220974	0.0116454
	No carbohydrates_4h	0.00121749	0.00696794
	No carbohydrates_4h	0.00309099	0.0105617
	No carbohydrates_4h	0.00612722	0.0107042
	No carbohydrates_4h	0.00386537	0.0083406
	No carbohydrates_4h	0.00270449	0.00637836
	No carbohydrates_4h	0.00357865	0.0079353
	No carbohydrates_4h	0.00312025	0.00754652
	No carbohydrates_4h	0.00516229	0.00968203
	No carbohydrates_4h	0.00336996	0.00874723
	No carbohydrates_4h	0.00295339	0.00943436
	No carbohydrates_4h	0.00306846	0.00964465
	No carbohydrates_4h	0.00546305	0.0104369
	No carbohydrates_4h	0.00841875	0.0110839
	No carbohydrates_4h	0.0104941	0.0147804
	No carbohydrates_4h	0.00257004	0.0272544
	No carbohydrates_4h	0	0.0295952
	No carbohydrates_4h	0	0.0157826
	No carbohydrates_4h	0.00196317	0.00474427
	No carbohydrates_4h	0.00286388	0.00607949
	No carbohydrates_4h	0.00212359	0.00531899
	No carbohydrates_4h	0.00709265	0.00947494
	No carbohydrates_4h	0.0072773	0.00770595
	No carbohydrates_4h	0.00617544	0.00687328
	No carbohydrates_4h	0.00375499	0.00939991
	No carbohydrates_4h	0.00222786	0.00742312
	No carbohydrates_4h	0.00349473	0.0089783
	No carbohydrates_4h	0.00248535	0.00566123
	No carbohydrates_4h	0.00268521	0.00741297
	No carbohydrates_4h	0.00310337	0.00658512
	No carbohydrates_4h	0.00366623	0.0068191
	No carbohydrates_4h	0.00385291	0.00810475
	No carbohydrates_4h	0.00220802	0.0069722
	No carbohydrates_4h	0.00730821	0.00935325
	No carbohydrates_4h	0.00385565	0.00824134
	No carbohydrates_4h	0.00211917	0.00779173
	No carbohydrates_4h	0.00319159	0.00686612
	No carbohydrates_4h	0.00836461	0.0085087
	No carbohydrates_4h	0.00324033	0.00467877
	No carbohydrates_4h	0.00618706	0.00808391
	No carbohydrates_4h	0.00620495	0.0102376
	No carbohydrates_4h	0.00536557	0.0120942
	No carbohydrates_4h	0.00243201	0.0106949
	No carbohydrates_4h	0.00220942	0.00566434
	No carbohydrates_4h	0.00328536	0.00898444
	No carbohydrates_4h	0.00428954	0.00915316
	No carbohydrates_4h	0.00279309	0.00832271
	No carbohydrates_4h	0.00207719	0.00655952
	No carbohydrates_4h	0.00158467	0.00625953
	No carbohydrates_4h	0.00183663	0.00642412
	No carbohydrates_4h	0.00292858	0.00741115
	No carbohydrates_4h	0.0021149	0.00709529
	No carbohydrates_4h	0.00185986	0.0109317
	No carbohydrates_4h	0.00358504	0.0103025
	No carbohydrates_4h	0.00558493	0.00938989
	No carbohydrates_4h	0.00568811	0.00626734
	No carbohydrates_4h	0.00224137	0.00683341
	No carbohydrates_4h	0.00297236	0.0069981
	No carbohydrates_4h	0.00421188	0.00781627
	No carbohydrates_4h	0.00467883	0.00731159
	No carbohydrates_4h	0.00650404	0.00976935
	No carbohydrates_4h	0.00378247	0.0130863
	No carbohydrates_4h	0.00332963	0.00963334
	No carbohydrates_4h	0.00489115	0.0112728
	No carbohydrates_4h	0.00503412	0.0073306
	No carbohydrates_4h	0.00350835	0.00731997
	No carbohydrates_4h	0.00286174	0.00909154
	No carbohydrates_4h	0.00482445	0.0112723
	No carbohydrates_4h	0.00437998	0.00842518
	No carbohydrates_4h	0.00381161	0.00699276
	No carbohydrates_4h	0.00288159	0.00874944
	No carbohydrates_4h	0.00487647	0.00834187
	No carbohydrates_4h	0.00671701	0.00932222
	No carbohydrates_4h	0.00338307	0.00686314
	No carbohydrates_4h	0.00310686	0.00817045
	No carbohydrates_4h	0.00421455	0.00807368
	No carbohydrates_4h	0.00409956	0.00929673
	No carbohydrates_4h	0.00336028	0.0115795
	No carbohydrates_4h	0.00466824	0.00973938
	No carbohydrates_4h	0.00282616	0.0060562
	No carbohydrates_4h	0.0054567	0.00885519
	No carbohydrates_4h	0.00501483	0.00877016
	No carbohydrates_4h	0.00400446	0.00630729
	No carbohydrates_4h	0.00283669	0.00858453
	No carbohydrates_8h	0.00132504	0.0137985
	No carbohydrates_8h	0.000774056	0.0197869
	No carbohydrates_8h	0.000757361	0.0127751
	No carbohydrates_8h	0.000502472	0.012867
	No carbohydrates_8h	0.000699331	0.0137785
	No carbohydrates_8h	0.000997693	0.0175858
	No carbohydrates_8h	0.000541909	0.01671
	No carbohydrates_8h	0.000577911	0.0133131
	No carbohydrates_8h	0.00064807	0.0152655
	No carbohydrates_8h	0.000541223	0.0179221
	No carbohydrates_8h	0.00109596	0.0109192
	No carbohydrates_8h	0.0003107	0.00982427
	No carbohydrates_8h	0.000518082	0.0164431
	No carbohydrates_8h	0.000611733	0.0136914
	No carbohydrates_8h	0.00113538	0.013193
	No carbohydrates_8h	0.000588636	0.0134448
	No carbohydrates_8h	0.000843036	0.0162991
	No carbohydrates_8h	0.000476862	0.0131886
	No carbohydrates_8h	0.000597533	0.013065
	No carbohydrates_8h	0.000660228	0.0166375
	No carbohydrates_8h	0.000601959	0.0176738
	No carbohydrates_8h	0.000662114	0.0117176
	No carbohydrates_8h	0.000680642	0.0129022
	No carbohydrates_8h	0.000743107	0.0124397
	No carbohydrates_8h	0.00079781	0.0145108
	No carbohydrates_8h	0.0012644	0.0161405
	No carbohydrates_8h	0.000546308	0.0181027
	No carbohydrates_8h	0.000748267	0.0129342
	No carbohydrates_8h	0.000719404	0.0190046
	No carbohydrates_8h	0.000835876	0.0181327
	No carbohydrates_8h	0.000588835	0.0125622
	No carbohydrates_8h	0.00119175	0.0156385
	No carbohydrates_8h	0.000631596	0.0113427
	No carbohydrates_8h	0.00155311	0.0142667
	No carbohydrates_8h	0.000771473	0.0151925
	No carbohydrates_8h	0.00118681	0.0120977
	No carbohydrates_8h	0.000515957	0.0165123
	No carbohydrates_8h	0.00106329	0.0113653
	No carbohydrates_8h	0.00224199	0.0143058
	No carbohydrates_8h	0.00129455	0.0151996
	No carbohydrates_8h	0.000405194	0.0109973
	No carbohydrates_8h	0.000400241	0.0108134
	No carbohydrates_8h	0.000655149	0.0130998
	No carbohydrates_8h	0.00113024	0.0130781
	No carbohydrates_8h	0.000679872	0.0111444
	No carbohydrates_8h	0.000957837	0.0148248
	No carbohydrates_8h	0.0008187	0.0158521
	No carbohydrates_8h	0.000343802	0.012442
	No carbohydrates_8h	0.00105887	0.0197799
	No carbohydrates_8h	0.00122545	0.0165848
	No carbohydrates_8h	0.000693763	0.0133257
	No carbohydrates_8h	0.00093497	0.013017
	No carbohydrates_8h	0.000496431	0.012789
	No carbohydrates_8h	0.000950975	0.018282
	No carbohydrates_8h	0.00165711	0.0197279
	No carbohydrates_8h	0.000624094	0.0120689
	No carbohydrates_8h	0.000703921	0.0159641
	No carbohydrates_8h	0.000746173	0.0175539
	No carbohydrates_8h	0.000576953	0.0167795
	No carbohydrates_8h	0.00110035	0.0129205
	No carbohydrates_8h	0.00072937	0.0154281
	No carbohydrates_8h	0.000495238	0.0154435
	No carbohydrates_8h	0.000781773	0.0137388
	No carbohydrates_8h	0.000900372	0.0175598
	No carbohydrates_8h	0.000843898	0.0157959
	No carbohydrates_8h	0.000661516	0.0103669
	No carbohydrates_8h	0.000318511	0.0158537
	No carbohydrates_8h	0.000706218	0.017852
	No carbohydrates_8h	0.000541039	0.0127632
	No carbohydrates_8h	0.000266292	0.0116329
	No carbohydrates_8h	0.0010115	0.0140919
	No carbohydrates_8h	0.000844534	0.012684
	No carbohydrates_8h	0.000901855	0.0125664
	No carbohydrates_8h	0.000713856	0.0154281
	No carbohydrates_8h	0.00103093	0.0173073
	No carbohydrates_8h	0.000587673	0.0126196
	No carbohydrates_8h	0.00100992	0.0149242
	No carbohydrates_8h	0.00123421	0.0175859
	No carbohydrates_8h	0.000968643	0.0159772
	No carbohydrates_8h	0.000793626	0.0174128
	No carbohydrates_8h	0.000276626	0.0126145
	No carbohydrates_8h	0.000375557	0.0100618
	No carbohydrates_8h	0.000422147	0.0128037
	No carbohydrates_8h	0.00154006	0.00908143
	No carbohydrates_8h	0.000683507	0.0124082
	No carbohydrates_8h	0.000705418	0.00940064
	No carbohydrates_8h	0.00053304	0.0115107
	No carbohydrates_8h	0.000847405	0.012052
	No carbohydrates_8h	0.000439548	0.0119001
	No carbohydrates_8h	0.000978045	0.0154067
	No carbohydrates_8h	0.000158463	0.0144139
	No carbohydrates_8h	0.000626322	0.0140939
	No carbohydrates_8h	0.00110521	0.0128234
	No carbohydrates_8h	0.000571928	0.00963449
	No carbohydrates_8h	0.000548436	0.0100897
	No carbohydrates_8h	0.000533264	0.0156144
	No carbohydrates_8h	0.000962739	0.0165124
	No carbohydrates_8h	0.000633928	0.0126376
	No carbohydrates_8h	0.000967951	0.0165995
	No carbohydrates_8h	0.00103959	0.0142135
	No carbohydrates_8h	0.00110877	0.0115915
	No carbohydrates_8h	0.000778427	0.011219
	No carbohydrates_8h	0.000690103	0.014864
	No carbohydrates_8h	0.000277065	0.011591
	No carbohydrates_8h	0.00198979	0.0133011
	No carbohydrates_8h	0.000498479	0.0173409
	No carbohydrates_8h	0.000984361	0.0134357
	No carbohydrates_8h	0.000938958	0.0158679
	No carbohydrates_8h	0.00115417	0.0116118
	No carbohydrates_8h	0.000881904	0.0138312
	No carbohydrates_8h	0.000571124	0.0119236
	No carbohydrates_8h	0.000604645	0.0142066
	No carbohydrates_8h	0.000726885	0.0142311
	No carbohydrates_8h	0.000724973	0.0163088
	No carbohydrates_8h	0.000985291	0.0141503
	No carbohydrates_8h	0.000634387	0.0170469
	No carbohydrates_8h	0.000653088	0.0188254
	No carbohydrates_8h	0.000858396	0.0172527
	No carbohydrates_8h	0.000917526	0.0111138
	No carbohydrates_8h	0.000950237	0.016534
	No carbohydrates_8h	0.00159438	0.0170581
	No carbohydrates_8h	0.0023155	0.0160193
	No carbohydrates_8h	0.00125111	0.0102075
	No carbohydrates_8h	0.0005484	0.0119026
	No carbohydrates_8h	0.000791868	0.0142324
	No carbohydrates_8h	0.000478562	0.00867346
	No carbohydrates_8h	0.000596122	0.0173988
	No carbohydrates_8h	0.00117054	0.0157184
	No carbohydrates_8h	0.000781807	0.0159688
	No carbohydrates_8h	0.000787295	0.015451
	No carbohydrates_8h	0.000557424	0.012335
	No carbohydrates_8h	0.000453534	0.0140737
	No carbohydrates_8h	0.000547348	0.0161008
	No carbohydrates_8h	0.00104689	0.0151338
	No carbohydrates_8h	0.000726931	0.0127345
	No carbohydrates_8h	0.000784756	0.0151422
	No carbohydrates_8h	0.00070449	0.0107609
	No carbohydrates_8h	0.000642245	0.0134999
	No carbohydrates_8h	0.000650012	0.0146812
	No carbohydrates_8h	0.00103844	0.0160471
	No carbohydrates_8h	0.000719715	0.0117503
	No carbohydrates_8h	0.00112276	0.0126065
	No carbohydrates_8h	0.00122848	0.0176837
	No carbohydrates_8h	0.00138055	0.015304
	No carbohydrates_8h	0.000982371	0.0134255
	No carbohydrates_8h	0.000998092	0.0154878
	No carbohydrates_8h	0.000810173	0.0174775
	No carbohydrates_8h	0.000674579	0.0137744
	No carbohydrates_8h	0.00116317	0.0158772
	No carbohydrates_8h	0.000730072	0.0161522
	No carbohydrates_8h	0.000996671	0.014299
	No carbohydrates_8h	0.000783386	0.0124002
	No carbohydrates_8h	0.00107181	0.0162196
	No carbohydrates_8h	0.000524688	0.0170881
	No carbohydrates_8h	0.00117348	0.0150214
	No carbohydrates_8h	0.00069388	0.0109055
	No carbohydrates_8h	0.00100372	0.0142409
	No carbohydrates_8h	0.000477313	0.0122368
	No carbohydrates_8h	0.000464471	0.00862722
	No carbohydrates_8h	0.000944214	0.0159551
	No carbohydrates_8h	0.00163365	0.0148654
	No carbohydrates_8h	0.000774177	0.0191777
	No carbohydrates_8h	0.00157513	0.0128421
	No carbohydrates_8h	0.000875075	0.0104557
	No carbohydrates_8h	0.000691516	0.014138
	No carbohydrates_8h	0.000725422	0.0143395
	No carbohydrates_8h	0.00108345	0.013403
	No carbohydrates_8h	0.000740752	0.0160567
	No carbohydrates_8h	0.000988034	0.0137002
	No carbohydrates_8h	0.0011651	0.0140473
	No carbohydrates_8h	0.00140434	0.0191532
	No carbohydrates_8h	0.000790903	0.0143569
	No carbohydrates_8h	0.000788866	0.0141291
	No carbohydrates_8h	0.000905103	0.0153679
	No carbohydrates_8h	0.00103725	0.0162096
	No carbohydrates_8h	0.00096036	0.0162674
	No carbohydrates_8h	0.00101269	0.0158168
	No carbohydrates_8h	0.000835403	0.0147065
	No carbohydrates_8h	0.000544352	0.010338
	No carbohydrates_8h	0.000830538	0.0135492
	No carbohydrates_8h	0.000573886	0.0125681
	No carbohydrates_8h	0.00137924	0.016437
	No carbohydrates_8h	0.00073681	0.0160157
	No carbohydrates_8h	0.000759775	0.0137738
	No carbohydrates_8h	0.00111864	0.0139285
	No carbohydrates_8h	0.00074703	0.0111811
	No carbohydrates_8h	0.00116905	0.0138324
	No carbohydrates_8h	0.00083643	0.0171156
	No carbohydrates_8h	0.00066375	0.0159605
	No carbohydrates_8h	0.00113608	0.0145917
	No carbohydrates_8h	0.00147437	0.015433
	No carbohydrates_8h	0.000802892	0.0111559
	No carbohydrates_8h	0.0019589	0.0127149
	No carbohydrates_8h	0.00176447	0.0165267
	No carbohydrates_8h	0.0016019	0.0166955
	No carbohydrates_8h	0.00093381	0.0137851
	No carbohydrates_8h	0.00044005	0.0174233
	No carbohydrates_8h	0.0013263	0.0124074
	No carbohydrates_8h	0.000940007	0.0139018
	No carbohydrates_8h	0.00112714	0.0127794
	No carbohydrates_8h	0.000630451	0.0136817
	No carbohydrates_8h	0.000656323	0.0137981
	No carbohydrates_8h	0.000873514	0.0107285
	No carbohydrates_8h	0.000427003	0.0118033
	No carbohydrates_8h	0.000585243	0.0166487
	No carbohydrates_8h	0.00147551	0.0182334
	No carbohydrates_8h	0.000804777	0.0176012
	No carbohydrates_8h	0.00077495	0.0161679
	No carbohydrates_8h	0.000451511	0.0123307
	No carbohydrates_8h	0.0012002	0.018116
	No carbohydrates_8h	0.000939899	0.0153878
	No carbohydrates_8h	0.00137391	0.0172158
	No carbohydrates_8h	0.000907863	0.0162517
	No carbohydrates_8h	0.000641536	0.0170921
	No carbohydrates_8h	0.000779623	0.010704
	No carbohydrates_8h	0.00121752	0.0121533
	No carbohydrates_8h	0.00112477	0.0187983
	No carbohydrates_8h	0.000846952	0.0141841
	No carbohydrates_8h	0.00104474	0.0130746
	No carbohydrates_8h	0.000750928	0.0157514
	No carbohydrates_8h	0.000724037	0.0134119
	No carbohydrates_8h	0.000292068	0.0124482
	No carbohydrates_8h	0.000797089	0.0122164
	No carbohydrates_8h	0.00113507	0.00830758
	No carbohydrates_8h	0.00138573	0.0187558
	No carbohydrates_8h	0.000878456	0.0212203
	No carbohydrates_8h	0.00126219	0.0156896
	No carbohydrates_8h	0.000900436	0.0176753
	No carbohydrates_8h	0.00110443	0.0145551
	No carbohydrates_8h	0.00118513	0.017646
	No carbohydrates_8h	0.00131548	0.0170338
	No carbohydrates_8h	0.00151676	0.0153792
	No carbohydrates_8h	0.00156886	0.0122034
	No carbohydrates_8h	0.00131134	0.0172789
	No carbohydrates_8h	0.000728362	0.0169392
	No carbohydrates_8h	0.000710249	0.0144381
	No carbohydrates_8h	0.00120479	0.0115767
	No carbohydrates_8h	0.00105701	0.0127493
	No carbohydrates_8h	0.000770639	0.0152101
	No carbohydrates_8h	0.000676687	0.0150026
	No carbohydrates_8h	0.000545017	0.0151001
	No carbohydrates_8h	0.000524292	0.0125246
	No carbohydrates_8h	0.00032491	0.0166108
	No carbohydrates_8h	0.00086957	0.0133319
	No carbohydrates_8h	0.00174712	0.0100657
	No carbohydrates_8h	0.00173942	0.0155865
	No carbohydrates_8h	0.00156474	0.013931
	No carbohydrates_8h	0.00105998	0.0180788
	No carbohydrates_8h	0.000417017	0.0173148
	No carbohydrates_8h	0.000905765	0.0163804
	No carbohydrates_8h	0.00127815	0.0173724
	No carbohydrates_8h	0.000508205	0.0110563
	No carbohydrates_8h	0.000597737	0.011194
	No carbohydrates_8h	0.00198911	0.0134696
	No carbohydrates_8h	0.00121246	0.0151345
	No carbohydrates_8h	0.00105863	0.0163184
	No carbohydrates_8h	0.00138467	0.0129569
	No carbohydrates_8h	0.000857318	0.0103211
	No carbohydrates_8h	0.00129602	0.0171116
	No carbohydrates_8h	0.000858006	0.016482
	No carbohydrates_8h	0.000648602	0.0170589
	No carbohydrates_8h	0.000533453	0.0172071
	No carbohydrates_8h	0.00109222	0.0151263
	No carbohydrates_8h	0.000493702	0.0107494
	No carbohydrates_8h	0.00230988	0.0169639
	No carbohydrates_8h	0.00225555	0.0167616
	No carbohydrates_8h	0.00153707	0.0155651
	No carbohydrates_8h	0.000652504	0.0107776
	No carbohydrates_8h	0.000477422	0.0176363
	No carbohydrates_8h	0.000489487	0.0145897
	No carbohydrates_8h	0.00065104	0.0131849
	No carbohydrates_8h	0.00145608	0.0159782
	No carbohydrates_8h	0.000810541	0.0139849
	No carbohydrates_8h	0.000584611	0.00959582
	No carbohydrates_8h	0.00157163	0.0162586
	No carbohydrates_8h	0.000927686	0.0162221
	No carbohydrates_8h	0.00067233	0.0136301
	No carbohydrates_8h	0.00130356	0.0135269
	No carbohydrates_8h	0.00142774	0.0173096
	No carbohydrates_8h	0.00124839	0.0153423
	No carbohydrates_8h	0.00102114	0.0172288
	No carbohydrates_8h	0.000671824	0.0146937
	No carbohydrates_8h	0.00125127	0.0181479
	No carbohydrates_8h	0.000868935	0.0133723
	No carbohydrates_8h	0.000822882	0.0182875
	No carbohydrates_8h	0.000849668	0.0112694
	No carbohydrates_8h	0.000855283	0.0147458
	No carbohydrates_8h	0.00140567	0.0159753
	No carbohydrates_8h	0.00135308	0.0185278
	No carbohydrates_8h	0.000941888	0.0199547
	No carbohydrates_8h	0.000541888	0.0133871
	No carbohydrates_8h	0.00118494	0.0138085
	No carbohydrates_8h	0.00112812	0.0173901
	No carbohydrates_8h	0.00127813	0.012557
	No carbohydrates_8h	0.000648473	0.0176593
	No carbohydrates_8h	0.000424738	0.0158896
	No carbohydrates_8h	0.000741253	0.0149802
	No carbohydrates_8h	0.000881463	0.0148795
	No carbohydrates_8h	0.000905436	0.0180502
	No carbohydrates_8h	0.00100646	0.0149241
	No carbohydrates_8h	0.000642987	0.0131274
	No carbohydrates_8h	0.000661076	0.0109121
	No carbohydrates_8h	0.000984007	0.0180194
	No carbohydrates_8h	0.000924751	0.0128174
	No carbohydrates_8h	0.000611328	0.0113693
	No carbohydrates_8h	0.000721519	0.0100246
	No carbohydrates_8h	0.000487528	0.0119107
	No carbohydrates_8h	0.000907336	0.0130152
	No carbohydrates_8h	0.000674758	0.0156063
	No carbohydrates_8h	0.000986436	0.0168913
	No carbohydrates_8h	0.00119175	0.015628
	No carbohydrates_8h	0.000963493	0.0131309
	No carbohydrates_8h	0.00129082	0.0175711
	No carbohydrates_8h	0.000955345	0.0168248
	No carbohydrates_8h	0.00136932	0.015736
	No carbohydrates_8h	0.0012759	0.0117237
	No carbohydrates_8h	0.00107779	0.0153309
	No carbohydrates_8h	0.000741917	0.0143927
	No carbohydrates_8h	0.000544138	0.0100164
	No carbohydrates_8h	0.00103689	0.0181542
	No carbohydrates_8h	0.000752019	0.0175989
	No carbohydrates_8h	0.000326168	0.0157176
	No carbohydrates_8h	0.00042824	0.0141841
	No carbohydrates_8h	0.000774765	0.0157659
	No carbohydrates_8h	0.000442658	0.0140401
	No carbohydrates_8h	0.00109199	0.0145104
	No carbohydrates_8h	0.000670073	0.016412
	No carbohydrates_8h	0.000701598	0.0174346
	No carbohydrates_8h	0.000660462	0.0166894
	No carbohydrates_8h	0.000859745	0.0165958
	No carbohydrates_8h	0.00122336	0.0174679
	No carbohydrates_8h	0.000659507	0.0125285
	No carbohydrates_8h	0.000914335	0.0158797
	No carbohydrates_8h	0.00108816	0.017906
	No carbohydrates_8h	0.000923541	0.0131205
	No carbohydrates_8h	0.000614106	0.0124889
	No carbohydrates_8h	0.0011943	0.0132298
	No carbohydrates_8h	0.000759808	0.00984585
	No carbohydrates_8h	0.00115299	0.0152696
	No carbohydrates_8h	0.00109437	0.0175979
	No carbohydrates_8h	0.00106337	0.0141804
	No carbohydrates_8h	0.000849579	0.0162858
	No carbohydrates_8h	0.000786269	0.0148258
	No carbohydrates_8h	0.00128896	0.018652
	No carbohydrates_8h	0.000613931	0.017174
	No carbohydrates_8h	0.000876344	0.0194993
	No carbohydrates_8h	0.000725731	0.0110592
	No carbohydrates_8h	0.00172577	0.015147
	No carbohydrates_8h	0.00101173	0.0132011
	No carbohydrates_8h	0.000587754	0.0170097
	No carbohydrates_8h	0.00116153	0.0190614
	No carbohydrates_8h	0.0010344	0.0173734
	No carbohydrates_8h	0.000941359	0.0168493
	No carbohydrates_8h	0.00105176	0.0179268
	No carbohydrates_8h	0.00104818	0.0173494
	No carbohydrates_8h	0.00098812	0.0156743
	No carbohydrates_8h	0.00140405	0.0176745
	No carbohydrates_8h	0.00113591	0.0197341
	No carbohydrates_8h	0.000647778	0.0184433
	No carbohydrates_8h	0.000577076	0.0166179
	No carbohydrates_8h	0.000723554	0.0127385
	No carbohydrates_8h	0.00105486	0.0162061
	No carbohydrates_8h	0.000929185	0.0148447
	No carbohydrates_8h	0.000795991	0.0169962
	No carbohydrates_8h	0.000966919	0.0176133
	No carbohydrates_8h	0.000623185	0.0115951
	No carbohydrates_8h	0.000920377	0.01366
	No carbohydrates_8h	0.0011853	0.014785
	No carbohydrates_8h	0.00210379	0.013777
	No carbohydrates_8h	0.00127911	0.011517
	No carbohydrates_8h	0.00293882	0.0132517
	No carbohydrates_8h	0.00176925	0.0155819
	No carbohydrates_8h	0.00132631	0.0175526
	No carbohydrates_8h	0.000676537	0.0127135
	No carbohydrates_8h	0.000755605	0.0156105
	No carbohydrates_8h	0.00129939	0.014906
	No carbohydrates_8h	0.00113244	0.0187448
	No carbohydrates_8h	0.000597793	0.0112227
	No carbohydrates_8h	0.00109466	0.018237
	No carbohydrates_8h	0.00120908	0.0147504
	No carbohydrates_8h	0.000740947	0.0147356
	No carbohydrates_8h	0.000967576	0.0195986
	No carbohydrates_8h	0.00095296	0.0169762
	No carbohydrates_8h	0.00106949	0.0128232
	No carbohydrates_8h	0.000893782	0.0162254
	No carbohydrates_8h	0.00132227	0.0157623
	No carbohydrates_8h	0.00104652	0.0164689
	No carbohydrates_8h	0.000931066	0.015461
	No carbohydrates_8h	0.00107842	0.0162948
	No carbohydrates_8h	0.00140898	0.0171355
	No carbohydrates_8h	0.000863741	0.0122605
	No carbohydrates_8h	0.00180382	0.0138292
	No carbohydrates_8h	0.00135785	0.0193034
	No carbohydrates_8h	0.00108903	0.0179274
	No carbohydrates_8h	0.000696341	0.0127023
	No carbohydrates_8h	0.00036254	0.0133061
	No carbohydrates_8h	0.000983774	0.0135486
	No carbohydrates_8h	0.000879429	0.0175569
	No carbohydrates_8h	0.000639407	0.0150861
	No carbohydrates_8h	0.000600379	0.0162349
	No carbohydrates_8h	0.00107202	0.0147534
	No carbohydrates_8h	0.000639663	0.0134299
	No carbohydrates_8h	0.000819838	0.016432
	No carbohydrates_8h	0.000505066	0.0127364
	No carbohydrates_8h	0.000835554	0.0113602
	No carbohydrates_8h	0.000907031	0.0142717
	No carbohydrates_8h	0.000494065	0.012638
	No carbohydrates_8h	0.000958462	0.0166312
	No carbohydrates_8h	0.00104699	0.0139136
	No carbohydrates_8h	0.0012288	0.0138585
	No carbohydrates_8h	0.00131269	0.0140967
	No carbohydrates_8h	0.00055855	0.0128431
	No carbohydrates_8h	0.00104213	0.0185314
	No carbohydrates_8h	0.00086608	0.0145394
	No carbohydrates_8h	0.0007203	0.0111113
	No carbohydrates_8h	0.000688911	0.015296
	No carbohydrates_8h	0.000665015	0.0120715
	No carbohydrates_8h	0.000806644	0.0167696
	No carbohydrates_8h	0.00117511	0.0143534
	No carbohydrates_8h	0.000562393	0.0133316
	No carbohydrates_8h	0.00116876	0.0193182
	No carbohydrates_8h	0.00114776	0.0172133
	No carbohydrates_8h	0.000716053	0.0149192
	No carbohydrates_8h	0.000792581	0.0173408
	No carbohydrates_8h	0.000644054	0.0121662
	No carbohydrates_8h	0.00083211	0.0115559
	No carbohydrates_8h	0.000915922	0.0136448
	No carbohydrates_8h	0.00110094	0.0145335
	No carbohydrates_8h	0.000939056	0.0107142
	No carbohydrates_8h	0.000876061	0.0154081
	No carbohydrates_8h	0.000833476	0.0167529
	No carbohydrates_8h	0.00102905	0.0148877
	No carbohydrates_8h	0.000746144	0.0167535
	No carbohydrates_8h	0.000652781	0.0158346
	No carbohydrates_8h	0.000548985	0.0124196
	No carbohydrates_8h	0.000687602	0.0108363
	No carbohydrates_8h	0.000404866	0.0148184
	No carbohydrates_8h	0.000745858	0.0163673
	No carbohydrates_8h	0.000963209	0.0167254
	No carbohydrates_8h	0.000477112	0.0136443
	No carbohydrates_8h	0.00097597	0.0172605
	Sucrose_4h	0.00490995	0.00564579
	Sucrose_4h	0.00303938	0.00312042
	Sucrose_4h	0.00280314	0.00287045
	Sucrose_4h	0.00174809	0.00209165
	Sucrose_4h	0.00250847	0.00317902
	Sucrose_4h	0.00155643	0.00185499
	Sucrose_4h	0.0014532	0.00137641
	Sucrose_4h	0.00141229	0.00177315
	Sucrose_4h	0.00188892	0.00181997
	Sucrose_4h	0.0011902	0.00121239
	Sucrose_4h	0.0023599	0.00539684
	Sucrose_4h	0.00140568	0.0051459
	Sucrose_4h	0.00130542	0.00373472
	Sucrose_4h	0.00107594	0.00333048
	Sucrose_4h	0.000990116	0.00234498
	Sucrose_4h	0.000512539	0.00151556
	Sucrose_4h	0.000610492	0.00234457
	Sucrose_4h	0.00101768	0.00220236
	Sucrose_4h	0.000228778	0.00131558
	Sucrose_4h	0.000340418	0.000642596
	Sucrose_4h	0.000358995	0.000959582
	Sucrose_4h	0.00283382	0.00776205
	Sucrose_4h	0.00190509	0.00348023
	Sucrose_4h	0.00302094	0.00691707
	Sucrose_4h	0.00175467	0.00448637
	Sucrose_4h	0.00180062	0.0045108
	Sucrose_4h	0.00122104	0.00706184
	Sucrose_4h	0.00116445	0.00520474
	Sucrose_4h	0.000797955	0.00371711
	Sucrose_4h	0.00118623	0.00288397
	Sucrose_4h	0.000785722	0.00203883
	Sucrose_4h	0.000331488	0.00178877
	Sucrose_4h	0.000481833	0.00259437
	Sucrose_4h	0.000605959	0.00165868
	Sucrose_4h	0.000493628	0.00165828
	Sucrose_4h	0.000434347	0.000933115
	Sucrose_4h	0.000583141	0.00114342
	Sucrose_4h	0.000620248	0.0017561
	Sucrose_4h	0.000534692	0.0014426
	Sucrose_4h	0.000290296	0.000732856
	Sucrose_4h	0.000435382	0.001264
	Sucrose_4h	0.000635491	0.00141744
	Sucrose_4h	0.00192448	0.0036525
	Sucrose_4h	0.00157459	0.00295564
	Sucrose_4h	0.00203328	0.00417213
	Sucrose_4h	0.00122487	0.00216421
	Sucrose_4h	0.000917745	0.00177874
	Sucrose_4h	0.000792951	0.00157217
	Sucrose_4h	0.00175984	0.00335065
	Sucrose_4h	0.000617792	0.00181529
	Sucrose_4h	0.00130801	0.0018472
	Sucrose_4h	0.000604486	0.000557269
	Sucrose_4h	0.000245599	0.0010577
	Sucrose_4h	0.000697828	0.00143183
	Sucrose_4h	0.0025213	0.00172982
	Sucrose_4h	0.000994877	0.000941872
	Sucrose_4h	0.00104876	0.00114063
	Sucrose_4h	0.00087924	0.00116672
	Sucrose_4h	0.00100629	0.00353937
	Sucrose_4h	0.000604476	0.0017249
	Sucrose_4h	0.000868468	0.00194425
	Sucrose_4h	0.000878327	0.00160521
	Sucrose_4h	0.00216973	0.00207038
	Sucrose_4h	0.00124777	0.000840585
	Sucrose_4h	0.000343997	0
	Sucrose_4h	0.000196665	0.00115142
	Sucrose_4h	0.000338448	0.000967946
	Sucrose_4h	0.000436831	2.41e-05
	Sucrose_4h	0.000406061	5.34e-05
	Sucrose_4h	0.00132189	0.00689853
	Sucrose_4h	0.000533195	0.00357826
	Sucrose_4h	0.000673916	0.00315832
	Sucrose_4h	0.00028947	0.00178863
	Sucrose_4h	0.000270659	0.00148713
	Sucrose_4h	0.000350709	0.000729241
	Sucrose_4h	0.0022658	0.00389804
	Sucrose_4h	0.00188064	0.00442667
	Sucrose_4h	0.00169059	0.00385281
	Sucrose_4h	0.00197763	0.00346514
	Sucrose_4h	0.00184924	0.00328996
	Sucrose_4h	0.00125103	0.00315002
	Sucrose_4h	0.00089783	0.00193942
	Sucrose_4h	0.00134658	0.0018282
	Sucrose_4h	0.00104852	0.00248948
	Sucrose_4h	0.00130541	0.00100937
	Sucrose_4h	0.000289059	9.28e-05
	Sucrose_4h	0.00144279	0.00189055
	Sucrose_4h	0.000424048	0.000756492
	Sucrose_4h	0.000757721	0.00219987
	Sucrose_4h	0.00165051	0.00647653
	Sucrose_4h	0.00119383	0.00276544
	Sucrose_4h	0.00116151	0.0024281
	Sucrose_4h	0.00115907	0.00364877
	Sucrose_4h	0.000847612	0.00733115
	Sucrose_4h	0.000554401	0.00457063
	Sucrose_4h	0.000266936	0.00309335
	Sucrose_4h	0.000652178	0.000382267
	Sucrose_4h	0.00505971	0.0046125
	Sucrose_4h	0.00357344	0.00306259
	Sucrose_4h	0.00355849	0.00380732
	Sucrose_4h	0.00305076	0.00541819
	Sucrose_4h	0.00311536	0.0038196
	Sucrose_4h	0.00212604	0.0031917
	Sucrose_4h	0.00152769	0.00186353
	Sucrose_4h	0.00170957	0.00236417
	Sucrose_4h	0.00158144	0.00444945
	Sucrose_4h	0.00194373	0.00437199
	Sucrose_4h	0.00240348	0.00364852
	Sucrose_4h	0.000877559	0.00163898
	Sucrose_4h	0.00125769	0.00194763
	Sucrose_4h	0.00113459	0.00146898
	Sucrose_4h	0.000676589	0.0013779
	Sucrose_4h	0.000306167	0.000836198
	Sucrose_4h	0.00106752	0.00222755
	Sucrose_4h	0.00113609	0.00207581
	Sucrose_4h	0.00247543	0.00642055
	Sucrose_4h	0.00253576	0.00380201
	Sucrose_4h	0.00182186	0.00210262
	Sucrose_4h	0.00626039	0.00387939
	Sucrose_4h	0.0041628	0.00392965
	Sucrose_4h	0.00211325	0.00222284
	Sucrose_4h	0.00101915	0.00195565
	Sucrose_4h	0.00039055	0
	Sucrose_4h	0.000418741	0.000221424
	Sucrose_4h	0.000533683	0.000873979
	Sucrose_4h	0.000857096	0.00465103
	Sucrose_4h	0.00112015	0.00133211
	Sucrose_4h	0.000535107	0.000842361
	Sucrose_4h	0.000309646	0
	Sucrose_4h	0.000626738	0.000858477
	Sucrose_4h	0.000197945	0
	Sucrose_4h	0.00175032	0.00539003
	Sucrose_4h	0.0015457	0.00397411
	Sucrose_4h	0.00143328	0.00226326
	Sucrose_4h	0.00117591	0.0022262
	Sucrose_4h	0.00156469	0.00253515
	Sucrose_4h	0.000961821	0.000950168
	Sucrose_4h	0.000720744	0.00106611
	Sucrose_4h	0.00105902	0.00130344
	Sucrose_4h	0.00118422	0.00156082
	Sucrose_4h	0.00130406	0.00178455
	Sucrose_4h	0.000890267	0.000921828
	Sucrose_4h	0.000718963	0.000290083
	Sucrose_4h	0.000653962	0.0013505
	Sucrose_4h	0.000548376	0.0010329
	Sucrose_4h	0.000806804	0.00111871
	Sucrose_4h	0.000523111	0.000990813
	Sucrose_4h	0.000351455	0.00151848
	Sucrose_4h	0.000233678	0
	Sucrose_4h	0.000701108	0.000355685
	Sucrose_4h	0.000588469	8.29e-05
	Sucrose_4h	0.000845991	0.000599299
	Sucrose_4h	0.000426056	0
	Sucrose_4h	0.000474974	0.00142871
	Sucrose_4h	0.00113427	0.00507565
	Sucrose_4h	0.00100349	0.00450981
	Sucrose_4h	0.000939746	0.00221377
	Sucrose_4h	0.000636442	0.00180979
	Sucrose_4h	0.000716071	0.00117699
	Sucrose_4h	0.000815138	0.00116776
	Sucrose_4h	0.00192592	0.000481663
	Sucrose_4h	0.00196925	0.00140472
	Sucrose_4h	0.000791263	0.000887879
	Sucrose_4h	0.000531711	0.00195007
	Sucrose_4h	0.000912368	0.00211908
	Sucrose_4h	0.000687622	0.00133012
	Sucrose_4h	0.000820499	0.00101714
	Sucrose_4h	0.00046085	0.00197038
	Sucrose_4h	0.000433036	0.000977776
	Sucrose_4h	0.0021287	0.00364389
	Sucrose_4h	0.00372878	0.00489963
	Sucrose_4h	0.0025265	0.00352732
	Sucrose_4h	0.00157226	0.00189424
	Sucrose_4h	0.00148222	0.0020616
	Sucrose_4h	0.00171913	0.00257821
	Sucrose_4h	0.00106534	0.00250598
	Sucrose_4h	0.000723117	0.000558504
	Sucrose_4h	0.000647675	0.000182639
	Sucrose_4h	0.000726861	0
	Sucrose_4h	0.000556639	2.7e-05
	Sucrose_4h	0.000841128	0.000844815
	Sucrose_4h	0.00528117	0.0020893
	Sucrose_4h	0.0144211	0.0056669
	Sucrose_4h	0.0103236	0.00359572
	Sucrose_4h	0.000537863	0.00166889
	Sucrose_4h	0.000315165	0.000480824
	Sucrose_4h	0.000918972	0.00313911
	Sucrose_4h	0.000341714	0.00115857
	Sucrose_4h	0.000393969	0.000847505
	Sucrose_4h	0.00134442	0.00718638
	Sucrose_4h	0.00278703	0.0048161
	Sucrose_4h	0.00129214	0.0043527
	Sucrose_4h	0.00110618	0.00265638
	Sucrose_4h	0.00169093	0.00354155
	Sucrose_4h	0.00131577	0.0033916
	Sucrose_4h	0.000561178	0.00194562
	Sucrose_4h	0.000900358	0.00138328
	Sucrose_4h	0.000792796	0.0010854
	Sucrose_4h	0.000543495	0.00081743
	Sucrose_4h	0.000291224	0.0011189
	Sucrose_4h	0.00024448	0.000495081
	Sucrose_4h	0.000574413	0.000446184
	Sucrose_4h	0.000638421	0.00118579
	Sucrose_4h	0.000830002	0.000709403
	Sucrose_4h	0.00075814	0.00104554
	Sucrose_4h	0.000431717	0.00119981
	Sucrose_4h	0.000471104	0.000726654
	Sucrose_4h	0.000510874	0.00117616
	Sucrose_4h	0.000392577	0.000769357
	Sucrose_4h	0.000599646	0.00120166
	Sucrose_4h	0.00198226	0.0044519
	Sucrose_4h	0.00234772	0.00406794
	Sucrose_4h	0.00163373	0.00472234
	Sucrose_4h	0.00223232	0.00624985
	Sucrose_4h	0.00156971	0.00416809
	Sucrose_4h	0.00085187	0.0021663
	Sucrose_4h	0.000599914	0.00127874
	Sucrose_4h	0.000845325	0.0023435
	Sucrose_4h	0.00141718	0.00255893
	Sucrose_4h	0.00104511	0.00183755
	Sucrose_4h	0.000595411	0.0012577
	Sucrose_4h	0.000572627	0.00133958
	Sucrose_4h	0.000686529	0.0022084
	Sucrose_4h	0.000206203	0.0014851
	Sucrose_4h	0.000905099	0.00120975
	Sucrose_4h	0.000582749	0.00170532
	Sucrose_4h	0.000876941	0.00173762
	Sucrose_4h	0.000561718	0.00143714
	Sucrose_4h	0.000660597	0.00110531
	Sucrose_4h	0.000395102	0.00234375
	Sucrose_4h	0.000809604	0.00245323
	Sucrose_4h	0.00149879	0.00330754
	Sucrose_4h	0.00273826	0.00303101
	Sucrose_4h	0.00424908	0.00425797
	Sucrose_4h	0.00220957	0.00211894
	Sucrose_4h	0.000447644	0
	Sucrose_4h	0.00185423	0.0039038
	Sucrose_4h	0.00215506	0.003405
	Sucrose_4h	0.00143132	0.00263008
	Sucrose_4h	0.0016313	0.00305613
	Sucrose_4h	0.00126345	0.00196079
	Sucrose_4h	0.000630261	0.00108245
	Sucrose_4h	0.000358882	0.000662521
	Sucrose_4h	0.000335754	0
	Sucrose_4h	0.00216694	0.00700678
	Sucrose_4h	0.00170413	0.00470242
	Sucrose_4h	0.0016613	0.00308172
	Sucrose_4h	0.00169527	0.00292573
	Sucrose_4h	0.00106076	0.00187292
	Sucrose_4h	0.000926194	0.00149125
	Sucrose_4h	0.00123842	0.0012658
	Sucrose_4h	0.0008674	0.00124661
	Sucrose_4h	0.00181951	0.00311609
	Sucrose_4h	0.00264728	0.00154568
	Sucrose_4h	0.00507437	0.00242574
	Sucrose_4h	0.00397509	0.00282678
	Sucrose_4h	0.00462952	0.00383239
	Sucrose_4h	0.0014711	0.00621488
	Sucrose_4h	0.00145724	0.00576491
	Sucrose_4h	0.000790771	0.00266401
	Sucrose_4h	0.00106762	0.00430038
	Sucrose_4h	0.000782625	0.0033939
	Sucrose_4h	0.000511594	0.00405241
	Sucrose_4h	0.00151899	0.00296907
	Sucrose_4h	0.00235741	0.003498
	Sucrose_4h	0.000846416	0.00272759
	Sucrose_4h	0.000379119	0.00198734
	Sucrose_4h	0.000585186	0.00319765
	Sucrose_4h	0.000429639	0.00123569
	Sucrose_4h	0.000366488	0.00149265
	Sucrose_4h	0.000398686	0.00114721
	Sucrose_4h	0.00013375	0.00129013
	Sucrose_4h	0.000523772	0.00121616
	Sucrose_4h	0.00186152	0.00641256
	Sucrose_4h	0.00158905	0.00386644
	Sucrose_4h	0.00164204	0.00350616
	Sucrose_4h	0.0014813	0.00415883
	Sucrose_4h	0.00127216	0.00353138
	Sucrose_4h	0.00122802	0.00250571
	Sucrose_4h	0.00113991	0.00183793
	Sucrose_4h	0.00151437	0.00267374
	Sucrose_4h	0.000487721	0.00101177
	Sucrose_4h	0.00119497	0.00249059
	Sucrose_4h	0.00272533	0.00352553
	Sucrose_4h	0.00278294	0.00268442
	Sucrose_4h	0.00182915	0.00154868
	Sucrose_4h	0.00234465	0.00322514
	Sucrose_4h	0.00157616	0.00177504
	Sucrose_4h	0.00124773	0.00205756
	Sucrose_4h	0.00130924	0.00198629
	Sucrose_4h	0.00141809	0.0016906
	Sucrose_4h	0.00131625	0.00172657
	Sucrose_4h	0.000820254	0.00119533
	Sucrose_4h	0.000972305	0.00138324
	Sucrose_4h	0.000967708	0.00437997
	Sucrose_4h	0.000804004	0.00343933
	Sucrose_4h	0.000915817	0.00326137
	Sucrose_4h	0.000781171	0.00263471
	Sucrose_4h	0.000595887	0.00526966
	Sucrose_4h	0.000828488	0.00455275
	Sucrose_4h	0.000305396	0.00207901
	Sucrose_4h	0.00092813	0.00227886
	Sucrose_4h	0.000820566	0.0020069
	Sucrose_4h	0.00267836	0.00676663
	Sucrose_4h	0.00110479	0.00312474
	Sucrose_4h	0.00128665	0.00427753
	Sucrose_4h	0.00114628	0.00309871
	Sucrose_4h	0.000803527	0.00236052
	Sucrose_4h	0.000732741	0.00215374
	Sucrose_4h	0.000570519	0.00228759
	Sucrose_4h	0.000859371	0.00472061
	Sucrose_4h	0.00144145	0.00324833
	Sucrose_4h	0.00151114	0.00174025
	Sucrose_4h	0.0018085	0.00294995
	Sucrose_4h	0.00196104	0.00301136
	Sucrose_4h	0.000270668	0.000296624
	Sucrose_4h	0.000414688	0.000614925
	Sucrose_4h	0.000252884	0.0003667
	Sucrose_4h	0.00180718	0.00384404
	Sucrose_4h	0.00185972	0.00501774
	Sucrose_4h	0.000897122	0.00434351
	Sucrose_4h	0.00192115	0.00517779
	Sucrose_4h	0.00173406	0.00371362
	Sucrose_4h	0.00210975	0.00372486
	Sucrose_4h	0.00163773	0.002303
	Sucrose_4h	0.00150881	0.00345617
	Sucrose_4h	0.00120737	0.00167654
	Sucrose_4h	0.00132489	0.00127969
	Sucrose_4h	0.000865171	0.000717078
	Sucrose_4h	0.00179656	0.00156616
	Sucrose_4h	0.000604283	0.000197611
	Sucrose_4h	0.000556101	0.000784464
	Sucrose_4h	0.00107237	0.0030559
	Sucrose_4h	0.00319574	0.00492126
	Sucrose_4h	0.00192121	0.00489487
	Sucrose_4h	0.00165653	0.00278013
	Sucrose_4h	0.00342994	0.00822681
	Sucrose_4h	0.00241369	0.0044497
	Sucrose_4h	0.00222851	0.00344838
	Sucrose_4h	0.00172374	0.00222
	Sucrose_4h	0.00205886	0.00253848
	Sucrose_4h	0.0014308	0.00364606
	Sucrose_4h	0.000903354	0.00119509
	Sucrose_4h	0.00124277	0.00131886
	Sucrose_4h	0.00105955	0.000908805
	Sucrose_4h	0.00095822	0.00127228
	Sucrose_4h	0.00114294	0.00238272
	Sucrose_4h	0.00256743	0.00281041
	Sucrose_4h	0.00281333	0.00246177
	Sucrose_4h	0.0014261	0.00111206
	Sucrose_4h	0.00152406	0.00272248
	Sucrose_4h	0.0010144	0.00244927
	Sucrose_4h	0.000337987	0.00150194
	Sucrose_4h	0.000585448	0.00185507
	Sucrose_4h	0.00106808	0.00178654
	Sucrose_4h	0.000477783	0.000714661
	Sucrose_4h	0.000780921	0.00211913
	Sucrose_4h	0.00252165	0.00591305
	Sucrose_4h	0.00239508	0.00513969
	Sucrose_4h	0.00178768	0.00263648
	Sucrose_4h	0.0011845	0.00151352
	Sucrose_4h	0.000975186	0.00252761
	Sucrose_4h	0.00177707	0.00317517
	Sucrose_4h	0.00112541	0.00183423
	Sucrose_4h	0.00242364	0.00188894
	Sucrose_4h	0.00072257	0.00129742
	Sucrose_4h	0.000507936	0.00068748
	Sucrose_4h	0.00075714	0.000413328
	Sucrose_4h	0.0014964	0.00114215
	Sucrose_4h	0.00148731	0.00214126
	Sucrose_4h	0.000300021	0.000443874
	Sucrose_4h	0.000675437	0.000867269
	Sucrose_4h	2.02e-05	0.000684447
	Sucrose_4h	0.000377451	0.00152317
	Sucrose_4h	0.000403885	0.00145919
	Sucrose_4h	0.000465441	0.000755827
	Sucrose_4h	0.000583443	0.00160691
	Sucrose_4h	0.000421671	0.00130444
	Sucrose_4h	0.000973678	0.0051035
	Sucrose_4h	0.0012007	0.00547364
	Sucrose_4h	0.000710431	0.00282485
	Sucrose_4h	0.000647951	0.00193123
	Sucrose_4h	0.000532989	0.00122047
	Sucrose_4h	0.000755152	0.00114254
	Sucrose_4h	0.000571517	0.000234601
	Sucrose_4h	0.00312708	0.00199508
	Sucrose_4h	0.000383157	0
	Sucrose_4h	0.000295172	0
	Sucrose_4h	0.00408781	0.0033313
	Sucrose_4h	0.00400407	0.00326409
	Sucrose_4h	0.00261616	0.00221955
	Sucrose_4h	0.00451873	0.00367336
	Sucrose_4h	0.00479454	0.00513747
	Sucrose_4h	0.00351378	0.00457843
	Sucrose_4h	0.0023666	0.00313793
	Sucrose_4h	0.00241374	0.00260824
	Sucrose_4h	0.0022579	0.00210598
	Sucrose_4h	0.00215295	0.00211418
	Sucrose_4h	0.00130842	0.00165465
	Sucrose_4h	0.000644545	0.00199098
	Sucrose_4h	0.00176677	0.00352145
	Sucrose_4h	0.00166842	0.00279384
	Sucrose_4h	0.00105895	0.0022894
	Sucrose_4h	0.0013774	0.00231615
	Sucrose_4h	0.00107812	0.0016013
	Sucrose_4h	0.000988217	0.00179351
	Sucrose_4h	0.000571258	0.00130526
	Sucrose_4h	0.00117451	0.00190399
	Sucrose_4h	0.000628512	0.00103043
	Sucrose_4h	0.00113372	0.00093474
	Sucrose_4h	0.00109356	0.0025104
	Sucrose_4h	0.00210983	0.00324594
	Sucrose_4h	0.00185289	0.00247804
	Sucrose_4h	0.000868654	0.00106289
	Sucrose_4h	0.00100795	0.000978073
	Sucrose_4h	0.000850364	0.00199389
	Sucrose_4h	0.000701324	0.000641346
	Sucrose_4h	0.00156906	0.00156286
	Sucrose_4h	0.00110997	0.0018275
	Sucrose_4h	0.00110512	0.00121799
	Sucrose_4h	0.00108944	0.00183562
	Sucrose_4h	0.00127359	0.00214837
	Sucrose_4h	0.000743521	0.000204891
	Sucrose_4h	0.000987996	0.00265409
	Sucrose_4h	0.001504	0.00269427
	Sucrose_4h	0.00129175	0.00111613
	Sucrose_4h	0.000852972	0.002605
	Sucrose_4h	0.000818716	0.00317779
	Sucrose_4h	0.000416153	0.00252188
	Sucrose_4h	0.000311276	0.00244399
	Sucrose_4h	0.000333004	0.00311593
	Sucrose_4h	0.000493683	0.00261188
	Sucrose_4h	0.000372545	0.00176345
	Sucrose_4h	0.00156568	0.00341829
	Sucrose_4h	0.00111809	0.00155018
	Sucrose_4h	0.000816407	0.00135348
	Sucrose_4h	0.00169972	0.00248725
	Sucrose_4h	0.00137296	0.00174581
	Sucrose_4h	0.00122685	0.000930632
	Sucrose_4h	0	0.000957781
	Sucrose_4h	0.000279148	0.000977608
	Sucrose_8h	0.000242781	0.0108631
	Sucrose_8h	0.000258749	0.0101206
	Sucrose_8h	0.000352313	0.00699712
	Sucrose_8h	0.000245548	0.00878008
	Sucrose_8h	0.000319686	0.00919296
	Sucrose_8h	0.00019139	0.00972855
	Sucrose_8h	0.000242551	0.00623425
	Sucrose_8h	0.000357882	0.00994518
	Sucrose_8h	0.000595273	0.00807016
	Sucrose_8h	0.00031962	0.00785358
	Sucrose_8h	0.00041057	0.00978661
	Sucrose_8h	0.000654091	0.00710551
	Sucrose_8h	0.000333848	0.00606207
	Sucrose_8h	0.000401742	0.00648924
	Sucrose_8h	0.000199921	0.00806117
	Sucrose_8h	7.48e-05	0.00444077
	Sucrose_8h	9.98e-05	0.00465592
	Sucrose_8h	0.000267361	0.00706366
	Sucrose_8h	0.000862672	0.00722334
	Sucrose_8h	0.000162876	0.00638746
	Sucrose_8h	0.000205946	0.0050833
	Sucrose_8h	0.000507771	0.00901556
	Sucrose_8h	0.000645122	0.00843461
	Sucrose_8h	0.000172571	0.00876207
	Sucrose_8h	0.000771383	0.00733726
	Sucrose_8h	0.00059825	0.0062228
	Sucrose_8h	0.000419657	0.00969395
	Sucrose_8h	0.000395537	0.00753298
	Sucrose_8h	0.000755094	0.00752008
	Sucrose_8h	0.000698905	0.00884378
	Sucrose_8h	0.000841259	0.0111254
	Sucrose_8h	0.000448321	0.00677438
	Sucrose_8h	0.000907816	0.00767127
	Sucrose_8h	0.00116848	0.0109576
	Sucrose_8h	0.00103621	0.0120039
	Sucrose_8h	0.000483913	0.00679324
	Sucrose_8h	0.000546172	0.00585234
	Sucrose_8h	0.000653039	0.0062978
	Sucrose_8h	0.000544989	0.00614375
	Sucrose_8h	0.000834814	0.00702634
	Sucrose_8h	0.000500959	0.00865144
	Sucrose_8h	0.000462922	0.00785642
	Sucrose_8h	0.000676172	0.014904
	Sucrose_8h	0.000631126	0.0101603
	Sucrose_8h	0.000336267	0.00704817
	Sucrose_8h	0.000169477	0.00784536
	Sucrose_8h	0.000255614	0.00780524
	Sucrose_8h	0.000417281	0.00738762
	Sucrose_8h	0.000130692	0.00661942
	Sucrose_8h	0.00013471	0.00692839
	Sucrose_8h	0.000303749	0.00821307
	Sucrose_8h	0.000573867	0.0055156
	Sucrose_8h	0.000265749	0.00592024
	Sucrose_8h	0.000319479	0.00456275
	Sucrose_8h	0.000342271	0.008832
	Sucrose_8h	6.5e-05	0.0070493
	Sucrose_8h	0.000361535	0.00751879
	Sucrose_8h	2.45e-05	0.00515228
	Sucrose_8h	0.000351847	0.00481555
	Sucrose_8h	0.000334466	0.004146
	Sucrose_8h	0.000348938	0.00442765
	Sucrose_8h	0.000215015	0.00513515
	Sucrose_8h	0.000336427	0.00512294
	Sucrose_8h	0.000487131	0.0112767
	Sucrose_8h	0.00033188	0.00798232
	Sucrose_8h	0.00033347	0.00676957
	Sucrose_8h	0.00148532	0.00763577
	Sucrose_8h	0.00220202	0.00767934
	Sucrose_8h	0.00172367	0.0130768
	Sucrose_8h	0.00120931	0.00694875
	Sucrose_8h	0.000845694	0.00810073
	Sucrose_8h	0.000518894	0.00589281
	Sucrose_8h	0.000846086	0.00545567
	Sucrose_8h	0.00100082	0.00573573
	Sucrose_8h	0.00102859	0.00487294
	Sucrose_8h	0.00107562	0.00486828
	Sucrose_8h	0.000727202	0.00527747
	Sucrose_8h	0.000172593	0.00382952
	Sucrose_8h	0.000785091	0.0041913
	Sucrose_8h	0.000498031	0.00433808
	Sucrose_8h	0.000177399	0.00428408
	Sucrose_8h	9.05e-05	0.00427903
	Sucrose_8h	0	0.00446623
	Sucrose_8h	0.000199552	0.00574909
	Sucrose_8h	0.000288208	0.0088634
	Sucrose_8h	0.000599859	0.00777063
	Sucrose_8h	0.000476956	0.00675111
	Sucrose_8h	0.000136263	0.00585073
	Sucrose_8h	0.000345324	0.00865359
	Sucrose_8h	0.000523784	0.00789821
	Sucrose_8h	0.000136376	0.00772925
	Sucrose_8h	0.000373895	0.00683686
	Sucrose_8h	2.37e-05	0.00547376
	Sucrose_8h	0.000227048	0.00456904
	Sucrose_8h	0.000165355	0.00498573
	Sucrose_8h	0.000291343	0.00441611
	Sucrose_8h	2.73e-05	0.00307522
	Sucrose_8h	0.000306295	0.00336563
	Sucrose_8h	0.000165551	0.00300901
	Sucrose_8h	7.15e-05	0.00345302
	Sucrose_8h	0.0004151	0.00320688
	Sucrose_8h	0.000488088	0.00371112
	Sucrose_8h	0.000353887	0.00356916
	Sucrose_8h	0.000258953	0.0039708
	Sucrose_8h	0	0.00381831
	Sucrose_8h	0.000721923	0.0150663
	Sucrose_8h	0.000254201	0.00818933
	Sucrose_8h	0.000383286	0.00719182
	Sucrose_8h	0.000249689	0.00680154
	Sucrose_8h	0.000820806	0.0070394
	Sucrose_8h	0.00105614	0.0080161
	Sucrose_8h	0.00187824	0.0101061
	Sucrose_8h	0.00196586	0.00953203
	Sucrose_8h	0.00106534	0.00957237
	Sucrose_8h	0.00110729	0.0110435
	Sucrose_8h	0.000576927	0.007422
	Sucrose_8h	0.000749571	0.00561394
	Sucrose_8h	0.000399192	0.00366946
	Sucrose_8h	0.000245955	0.00352689
	Sucrose_8h	0.000494998	0.00577419
	Sucrose_8h	0.000582773	0.00355564
	Sucrose_8h	0.000426545	0.00596141
	Sucrose_8h	0.000104693	0.00376997
	Sucrose_8h	0.000747489	0.0136869
	Sucrose_8h	0.000563466	0.00819636
	Sucrose_8h	0.000236666	0.00787596
	Sucrose_8h	0.000686013	0.0127569
	Sucrose_8h	0.000484174	0.00624629
	Sucrose_8h	0.000524281	0.00576561
	Sucrose_8h	0.00051547	0.0066438
	Sucrose_8h	0.000483258	0.00591288
	Sucrose_8h	0.00043463	0.00405389
	Sucrose_8h	0.000606741	0.00411225
	Sucrose_8h	0.000298667	0.00395333
	Sucrose_8h	0.000452493	0.0039307
	Sucrose_8h	0.000367315	0.00839925
	Sucrose_8h	0.000346423	0.00549457
	Sucrose_8h	0.000365889	0.00504358
	Sucrose_8h	0.000416153	0.00388502
	Sucrose_8h	0.000451636	0.0027791
	Sucrose_8h	0.000517763	0.0034184
	Sucrose_8h	0.000385536	0.0028319
	Sucrose_8h	0.000490725	0.00390775
	Sucrose_8h	0.000594826	0.00483945
	Sucrose_8h	0.000213753	0.00396525
	Sucrose_8h	0.000380705	0.00691369
	Sucrose_8h	0.000480709	0.00661392
	Sucrose_8h	0.000502063	0.00752373
	Sucrose_8h	0.000431003	0.00775977
	Sucrose_8h	0.000674734	0.00651957
	Sucrose_8h	0.000446726	0.00606667
	Sucrose_8h	0.000242893	0.00465899
	Sucrose_8h	0.000355333	0.00464887
	Sucrose_8h	0.000361395	0.00344814
	Sucrose_8h	7.09e-05	0.0035952
	Sucrose_8h	0.00036859	0.00584328
	Sucrose_8h	0.000487775	0.00404281
	Sucrose_8h	0.000903161	0.00792601
	Sucrose_8h	0.000563979	0.00634662
	Sucrose_8h	0.000837634	0.00830498
	Sucrose_8h	0.000574256	0.00537044
	Sucrose_8h	0.000495145	0.00611479
	Sucrose_8h	0.000320703	0.00539774
	Sucrose_8h	0.000525619	0.00465116
	Sucrose_8h	0.000545338	0.0054193
	Sucrose_8h	0.000565502	0.00617621
	Sucrose_8h	0.000515746	0.005775
	Sucrose_8h	0.000122187	0.00524674
	Sucrose_8h	0.000595199	0.0129702
	Sucrose_8h	0.000623446	0.00889792
	Sucrose_8h	0.000379607	0.00570912
	Sucrose_8h	0.00027128	0.00394831
	Sucrose_8h	0.000320892	0.00641407
	Sucrose_8h	0.000157439	0.0059466
	Sucrose_8h	0.000457797	0.0100565
	Sucrose_8h	0.000461989	0.00438669
	Sucrose_8h	0.000169469	0.00436653
	Sucrose_8h	0.000270303	0.0048824
	Sucrose_8h	0.000175241	0.00278783
	Sucrose_8h	8.17e-05	0.00247557
	Sucrose_8h	0	0.00311914
	Sucrose_8h	0.000137103	0.00254206
	Sucrose_8h	0.000236517	0.00302321
	Sucrose_8h	0.000204115	0.00500972
	Sucrose_8h	0.000246126	0.00437257
	Sucrose_8h	0.000222858	0.00457194
	Sucrose_8h	0.000623794	0.00558173
	Sucrose_8h	0.000235212	0.00485843
	Sucrose_8h	0.00070149	0.00757188
	Sucrose_8h	0.000588988	0.0126721
	Sucrose_8h	0.000562199	0.0110626
	Sucrose_8h	0.000636556	0.0085908
	Sucrose_8h	0.000640314	0.00633416
	Sucrose_8h	0.00134119	0.0049251
	Sucrose_8h	0.00221402	0.00801837
	Sucrose_8h	0.00160907	0.00519509
	Sucrose_8h	0.00111755	0.00493349
	Sucrose_8h	0.00100093	0.00512079
	Sucrose_8h	0.0011222	0.00536699
	Sucrose_8h	0.000687572	0.00488392
	Sucrose_8h	0.000486058	0.00403774
	Sucrose_8h	0.00057421	0.0053867
	Sucrose_8h	0.000419939	0.00453444
	Sucrose_8h	0.000560795	0.00714684
	Sucrose_8h	0.00029402	0.00430112
	Sucrose_8h	0.000581051	0.00426238
	Sucrose_8h	0.000275845	0.00494131
	Sucrose_8h	0	0.0058947
	Sucrose_8h	0.000272976	0.00520826
	Sucrose_8h	6.18e-05	0.00585624
	Sucrose_8h	0.00112683	0.0126317
	Sucrose_8h	0.000418196	0.00811215
	Sucrose_8h	0.000735725	0.00856673
	Sucrose_8h	0.000281594	0.00637196
	Sucrose_8h	0.000320842	0.00680403
	Sucrose_8h	0.000324933	0.00841983
	Sucrose_8h	0.000169906	0.00467013
	Sucrose_8h	0.000326917	0.00663899
	Sucrose_8h	0	0.00771967
	Sucrose_8h	0.000126891	0.00537467
	Sucrose_8h	0.000127929	0.0033535
	Sucrose_8h	0.000345444	0.00337222
	Sucrose_8h	0.000301473	0.0044254
	Sucrose_8h	0.000216501	0.00351109
	Sucrose_8h	0.000138454	0.00438218
	Sucrose_8h	0.00026602	0.00411493
	Sucrose_8h	0.000359207	0.00423194
	Sucrose_8h	0.000483531	0.00410681
	Sucrose_8h	0.000387104	0.0033553
	Sucrose_8h	0.000211774	0.00279816
	Sucrose_8h	0.000310351	0.00304468
	Sucrose_8h	0.00102357	0.0106498
	Sucrose_8h	0.000135541	0.00623015
	Sucrose_8h	0.000287817	0.0079137
	Sucrose_8h	0.000674706	0.00829592
	Sucrose_8h	0.000293334	0.00558931
	Sucrose_8h	0.000476912	0.00710049
	Sucrose_8h	0.00061565	0.0061226
	Sucrose_8h	0.000483263	0.0054268
	Sucrose_8h	0.000436134	0.00654214
	Sucrose_8h	0.000834119	0.00730481
	Sucrose_8h	0	0.00469999
	Sucrose_8h	0.000474447	0.010924
	Sucrose_8h	0.000377897	0.00801203
	Sucrose_8h	0.000375021	0.00729663
	Sucrose_8h	0.00058248	0.00551482
	Sucrose_8h	0.000121106	0.00483612
	Sucrose_8h	0.000280955	0.00344957
	Sucrose_8h	0.000234083	0.00460536
	Sucrose_8h	0.000363481	0.00443253
	Sucrose_8h	0.000541304	0.00983131
	Sucrose_8h	0.000417029	0.00755661
	Sucrose_8h	0.000574054	0.00867541
	Sucrose_8h	0.000337488	0.00875665
	Sucrose_8h	0.000300048	0.00827672
	Sucrose_8h	0.000484951	0.00725423
	Sucrose_8h	0.000469959	0.00715742
	Sucrose_8h	0.00046312	0.00827077
	Sucrose_8h	0.000697184	0.00845596
	Sucrose_8h	0.000769456	0.00708058
	Sucrose_8h	0.000418608	0.00394046
	Sucrose_8h	0.000272344	0.00424022
	Sucrose_8h	0.00034362	0.00381101
	Sucrose_8h	0.000538044	0.00617965
	Sucrose_8h	0.000644298	0.00371145
	Sucrose_8h	0.000458479	0.00389255
	Sucrose_8h	0.000245391	0.00466795
	Sucrose_8h	0.000221955	0.00364597
	Sucrose_8h	0.000647285	0.00511398
	Sucrose_8h	0.000413068	0.00459486
	Sucrose_8h	0.000703143	0.00503252
	Sucrose_8h	0.000423464	0.00487324
	Sucrose_8h	0.000453162	0.00870156
	Sucrose_8h	0.000871932	0.00822224
	Sucrose_8h	0.000628835	0.0103839
	Sucrose_8h	0.000584471	0.00893744
	Sucrose_8h	0.000693643	0.00776654
	Sucrose_8h	0.000342473	0.00814406
	Sucrose_8h	0.00032958	0.00635148
	Sucrose_8h	0.000516574	0.00611928
	Sucrose_8h	0.000375108	0.00628887
	Sucrose_8h	0.000976771	0.00875817
	Sucrose_8h	0.000428517	0.00666865
	Sucrose_8h	0.000700152	0.00725419
	Sucrose_8h	0.000835871	0.0114752
	Sucrose_8h	0.000691121	0.00674088
	Sucrose_8h	0	0.00463528
	Sucrose_8h	0.000481548	0.0026095
	Sucrose_8h	0.000262136	0.00407305
	Sucrose_8h	0.000200454	0.00584022
	Sucrose_8h	0.000291961	0.00733129
	Sucrose_8h	0.00022423	0.00690494
	Sucrose_8h	0.000526737	0.00848284
	Sucrose_8h	0.00053314	0.00706119
	Sucrose_8h	0.000208743	0.00962438
	Sucrose_8h	0.000424177	0.00946373
	Sucrose_8h	0.00054229	0.00787644
	Sucrose_8h	0.000385146	0.00581168
	Sucrose_8h	0.000383246	0.00557772
	Sucrose_8h	0.000296808	0.00667022
	Sucrose_8h	0.000244506	0.0058136
	Sucrose_8h	0.000181579	0.00557504
	Sucrose_8h	0.000272895	0.00373028
	Sucrose_8h	0.000303506	0.00624888
	Sucrose_8h	0.000192528	0.00590176
	Sucrose_8h	0.000320123	0.00870209
	Sucrose_8h	0.000465599	0.0102774
	Sucrose_8h	0.00058065	0.00756707
	Sucrose_8h	0.000325084	0.00528461
	Sucrose_8h	0.000223548	0.00521893
	Sucrose_8h	0.000348867	0.0037209
	Sucrose_8h	4.47e-05	0.00337589
	Sucrose_8h	3.32e-05	0.00374169
	Sucrose_8h	0.000282729	0.00310008
	Sucrose_8h	0.00020554	0.0035185
	Sucrose_8h	0.000351247	0.0111121
	Sucrose_8h	0.00072593	0.0101012
	Sucrose_8h	0.000360036	0.00852127
	Sucrose_8h	0.000511314	0.00753838
	Sucrose_8h	0.000296178	0.00497927
	Sucrose_8h	0.00037014	0.00691116
	Sucrose_8h	0.000498429	0.00700278
	Sucrose_8h	0.000495373	0.00796924
	Sucrose_8h	0.000585185	0.00964024
	Sucrose_8h	0.000568507	0.0071682
	Sucrose_8h	0.000983719	0.00723721
	Sucrose_8h	0.000520525	0.00602743
	Sucrose_8h	0.000375278	0.00565745
	Sucrose_8h	0.000142492	0.00535713
	Sucrose_8h	0.000579112	0.00553512
	Sucrose_8h	0.000287798	0.00622841
	Sucrose_8h	0.000579494	0.00652652
	Sucrose_8h	0.000180785	0.00642878
	Sucrose_8h	0.00050811	0.00604049
	Sucrose_8h	0.000252735	0.00299104
	Sucrose_8h	0.0003568	0.00388638
	Sucrose_8h	0.000660666	0.0115991
	Sucrose_8h	0.00050699	0.00687867
	Sucrose_8h	0.000311505	0.00665739
	Sucrose_8h	0.000518559	0.00671025
	Sucrose_8h	0.000700413	0.00628638
	Sucrose_8h	0.000723252	0.00653409
	Sucrose_8h	0.000415108	0.00631777
	Sucrose_8h	0.000429441	0.00491885
	Sucrose_8h	0.000400307	0.00468254
	Sucrose_8h	0	0.00652646
	Sucrose_8h	0.000347341	0.00614551
	Sucrose_8h	0.000783464	0.0084766
	Sucrose_8h	0.000877347	0.00946433
	Sucrose_8h	0.00042969	0.0088649
	Sucrose_8h	0.000291111	0.0120961
	Sucrose_8h	0.000424448	0.00969191
	Sucrose_8h	0.000421905	0.00766542
	Sucrose_8h	0.000439797	0.00747949
	Sucrose_8h	0.000395959	0.00638255
	Sucrose_8h	0.000687755	0.00634455
	Sucrose_8h	0.000462822	0.0045369
	Sucrose_8h	0.000783056	0.0132649
	Sucrose_8h	0.000240053	0.0089507
	Sucrose_8h	0.00053226	0.0105771
	Sucrose_8h	0.000341788	0.00862222
	Sucrose_8h	0.000198143	0.0052292
	Sucrose_8h	0.00023504	0.00495682
	Sucrose_8h	0.000216957	0.00516711
	Sucrose_8h	0.000383573	0.00507962
	Sucrose_8h	0.000412793	0.00764437
	Sucrose_8h	0.000294607	0.00573471
	Sucrose_8h	0.000327304	0.0055953
	Sucrose_8h	0	0.00606968
	Sucrose_8h	0.00069239	0.00824547
	Sucrose_8h	0.000438951	0.0050841
	Sucrose_8h	0.00104141	0.0075277
	Sucrose_8h	0.000762171	0.00558248
	Sucrose_8h	0.000562616	0.00701721
	Sucrose_8h	0.000475602	0.00512937
	Sucrose_8h	0.000693431	0.00609685
	Sucrose_8h	0.000501814	0.00586945
	Sucrose_8h	0.000347084	0.00543117
	Sucrose_8h	0.000671394	0.0114543
	Sucrose_8h	0.000950845	0.0113257
	Sucrose_8h	0.000659345	0.00696194
	Sucrose_8h	0.000369237	0.00585709
	Sucrose_8h	0.000679656	0.0101329
	Sucrose_8h	0.000694947	0.0110347
	Sucrose_8h	0.000483495	0.00963098
	Sucrose_8h	0.000621902	0.00866333
	Sucrose_8h	0.000438237	0.00743991
	Sucrose_8h	0.000573574	0.00840192
	Sucrose_8h	0.000360779	0.00678821
	Sucrose_8h	0.000543311	0.00879613
	Sucrose_8h	0.000152081	0.00662338
	Sucrose_8h	0.000450055	0.00738449
	Sucrose_8h	0.000188317	0.00660084
	Sucrose_8h	0.000380514	0.00700231
	Sucrose_8h	5.5e-05	0.00563199
	Sucrose_8h	5.52e-05	0.00708445
	Sucrose_8h	0.000282811	0.00654427
	Sucrose_8h	0.000174152	0.00648734
	Sucrose_8h	0.000571887	0.00789974
	Sucrose_8h	0.000665623	0.0118755
	Sucrose_8h	0.000273841	0.008926
	Sucrose_8h	0.000349404	0.00674068
	Sucrose_8h	0.000349289	0.00394317
	Sucrose_8h	0.000227551	0.00530268
	Sucrose_8h	0.000338324	0.00685713
	Sucrose_8h	0.000593785	0.00490207
	Sucrose_8h	0.000551646	0.0070085
	Sucrose_8h	0.000535299	0.00825777
	Sucrose_8h	0.000838379	0.0159693
	Sucrose_8h	0.000750199	0.0116612
	Sucrose_8h	0.000781987	0.0114991
	Sucrose_8h	0.000733946	0.0102016
	Sucrose_8h	0.00079004	0.00864025
	Sucrose_8h	0.000457357	0.0079173
	Sucrose_8h	0.000240159	0.00538755
	Sucrose_8h	0.000258085	0.00379505
	Sucrose_8h	0.000849731	0.00902518
	Sucrose_8h	0.000434868	0.00721931
	Sucrose_8h	0.00047469	0.00559358
	Sucrose_8h	0.00062633	0.00672586
	Sucrose_8h	0.000676913	0.0149611
	Sucrose_8h	0.000294294	0.00763713
	Sucrose_8h	0.000447311	0.00603664
	Sucrose_8h	0.000257216	0.00645266
	Sucrose_8h	0.000355831	0.00487073
	Sucrose_8h	0.000191239	0.0070647
	Sucrose_8h	3.43e-05	0.00586131
	Sucrose_8h	0.000526892	0.00816969
	Sucrose_8h	0.0005769	0.00698862
	Sucrose_8h	0.00034529	0.00502384
	Sucrose_8h	0.000259088	0.00522253
	Sucrose_8h	0.000178547	0.00414179
	Sucrose_8h	0.000549223	0.00392647
	Sucrose_8h	0.000342149	0.0055133
	Sucrose_8h	0.000397456	0.00593637
	Sucrose_8h	0.00042431	0.00483249
	Sucrose_8h	0.000584966	0.00561454
	Sucrose_8h	0.000365111	0.00697877
	Sucrose_8h	0.000113934	0.00418952
	Sucrose_8h	0.000374759	0.00522306
	Sucrose_8h	0.000592707	0.00725369
	MD_4h	0.00192966	0.00925755
	MD_4h	0.0117246	0.00740332
	MD_4h	0.00914842	0.00669875
	MD_4h	0.00556793	0.00597125
	MD_4h	0.00489053	0.00606222
	MD_4h	0.00286791	0.00491516
	MD_4h	0.00324047	0.00577924
	MD_4h	0.00247906	0.0047654
	MD_4h	0.00163794	0.00436266
	MD_4h	0.00179126	0.0052318
	MD_4h	0.000821127	0.00481121
	MD_4h	0.00112924	0.00527391
	MD_4h	0.00104575	0.00668367
	MD_4h	0.000846895	0.00650023
	MD_4h	0.000889578	0.00581813
	MD_4h	0.00114224	0.00362811
	MD_4h	0.00128419	0.00450263
	MD_4h	0.000665186	0.00504261
	MD_4h	0.00051173	0.00381816
	MD_4h	0.00099519	0.00374764
	MD_4h	0.000631032	0.0042114
	MD_4h	0.00324388	0.00583583
	MD_4h	0.00357707	0.00545117
	MD_4h	0.00318128	0.00478721
	MD_4h	0.00267351	0.00362968
	MD_4h	0.00237161	0.00413889
	MD_4h	0.0027032	0.00423685
	MD_4h	0.00213209	0.0043957
	MD_4h	0.00163077	0.0028461
	MD_4h	0.00176835	0.00343508
	MD_4h	0.00155489	0.00244348
	MD_4h	0.00143226	0.00421812
	MD_4h	0.00130834	0.00334341
	MD_4h	0.00151707	0.00328556
	MD_4h	0.000971607	0.00422822
	MD_4h	0.00112041	0.002749
	MD_4h	0.000752475	0.00172262
	MD_4h	0.00185383	0.00297281
	MD_4h	0.00132899	0.0030701
	MD_4h	0.0010206	0.00257576
	MD_4h	0.000770193	0.00161191
	MD_4h	0.00069786	0.00267633
	MD_4h	0.0029911	0.0070386
	MD_4h	0.00276922	0.00621539
	MD_4h	0.0018159	0.00382192
	MD_4h	0.00249081	0.00455843
	MD_4h	0.00218446	0.00504882
	MD_4h	0.00223869	0.00510752
	MD_4h	0.00183649	0.00416637
	MD_4h	0.00123801	0.00335909
	MD_4h	0.00178243	0.00343742
	MD_4h	0.00122464	0.00318674
	MD_4h	0.00137703	0.0063537
	MD_4h	0.00143444	0.00502175
	MD_4h	0.00181	0.00487937
	MD_4h	0.00112312	0.00404397
	MD_4h	0.00125357	0.0027246
	MD_4h	0.0008576	0.00329044
	MD_4h	0.00110695	0.00324594
	MD_4h	0.0014839	0.00401137
	MD_4h	0.00129886	0.00294204
	MD_4h	0.00148338	0.00298109
	MD_4h	0.00305593	0.00485513
	MD_4h	0.00525489	0.00573268
	MD_4h	0.00493164	0.00447448
	MD_4h	0.00632034	0.00635849
	MD_4h	0.00136159	0.00603477
	MD_4h	0.00459273	0.00744914
	MD_4h	0.00255754	0.00512182
	MD_4h	0.00258341	0.00409231
	MD_4h	0.00177515	0.00373476
	MD_4h	0.00123234	0.00370449
	MD_4h	0.00205549	0.00359733
	MD_4h	0.00234894	0.00361892
	MD_4h	0.00210082	0.00249439
	MD_4h	0.00196158	0.00675643
	MD_4h	0.00138101	0.00560165
	MD_4h	0.00102625	0.00431527
	MD_4h	0.000763211	0.00266898
	MD_4h	0.000832384	0.00253493
	MD_4h	0.00110263	0.00267432
	MD_4h	0.000833581	0.00210429
	MD_4h	0.000601977	0.00200981
	MD_4h	0.000953384	0.00291949
	MD_4h	0.00286028	0.00607816
	MD_4h	0.00338047	0.00481108
	MD_4h	0.00268884	0.00446466
	MD_4h	0.00256152	0.00417583
	MD_4h	0.00201166	0.0039696
	MD_4h	0.00253773	0.00497077
	MD_4h	0.00175383	0.00451082
	MD_4h	0.0015244	0.00385748
	MD_4h	0.00179797	0.0039733
	MD_4h	0.00209703	0.00424533
	MD_4h	0.00169239	0.00342893
	MD_4h	0.00106384	0.0032222
	MD_4h	0.000937559	0.00269903
	MD_4h	0.00170932	0.0038388
	MD_4h	0.0028389	0.00420339
	MD_4h	0.00329779	0.00777352
	MD_4h	0.0031605	0.00504418
	MD_4h	0.00418091	0.00603571
	MD_4h	0.00221043	0.00552484
	MD_4h	0.00154638	0.00548746
	MD_4h	0.00129135	0.00285688
	MD_4h	0.00754477	0.0071982
	MD_4h	0.00694661	0.00752516
	MD_4h	0.00293307	0.00396609
	MD_4h	0.00314257	0.00552682
	MD_4h	0.00306643	0.00512129
	MD_4h	0.00243272	0.0050048
	MD_4h	0.00207905	0.00597
	MD_4h	0.00123532	0.00405615
	MD_4h	0.000827653	0.00408377
	MD_4h	0.000908906	0.00404514
	MD_4h	0.000479829	0.00330939
	MD_4h	0.000387075	0.00354128
	MD_4h	0.000395974	0.00293895
	MD_4h	0.00064514	0.00359142
	MD_4h	0.000448535	0.00281757
	MD_4h	0.000780123	0.00207688
	MD_4h	0.00115209	0.00306556
	MD_4h	0.000705775	0.00244737
	MD_4h	0.000874858	0.00306489
	MD_4h	0.00306652	0.00445233
	MD_4h	0.00223201	0.00329237
	MD_4h	0.00298957	0.00793483
	MD_4h	0.00408145	0.00716831
	MD_4h	0.00241262	0.00496504
	MD_4h	0.00178727	0.00508913
	MD_4h	0.00150369	0.00416983
	MD_4h	0.00141161	0.00359075
	MD_4h	0.00149011	0.0031558
	MD_4h	0.000787996	0.00275162
	MD_4h	0.000790268	0.00247822
	MD_4h	0.00116468	0.00216451
	MD_4h	0.00182711	0.00338148
	MD_4h	0.00299836	0.00570039
	MD_4h	0.00325347	0.00535536
	MD_4h	0.00311289	0.00430396
	MD_4h	0.00281235	0.00393134
	MD_4h	0.00282978	0.00409215
	MD_4h	0.0033774	0.00369819
	MD_4h	0.00354325	0.00459196
	MD_4h	0.00493579	0.00484828
	MD_4h	0.00376799	0.00647154
	MD_4h	0.0024892	0.00513949
	MD_4h	0.00205916	0.00500566
	MD_4h	0.00427199	0.0050795
	MD_4h	0.00413362	0.00586387
	MD_4h	0.00236917	0.00644073
	MD_4h	0.0012123	0.00427676
	MD_4h	0.00137896	0.00403263
	MD_4h	0.0027513	0.00318647
	MD_4h	0.00119029	0.0031795
	MD_4h	0.00164058	0.00203535
	MD_4h	0.00101767	0.00265903
	MD_4h	0.000835887	0.0019691
	MD_4h	0.000622721	0.00285092
	MD_4h	0.000880906	0.00255732
	MD_4h	0.000502954	0.00222598
	MD_4h	0.00043852	0.00218964
	MD_4h	0.000701475	0.00298368
	MD_4h	0.00103211	0.00408458
	MD_4h	0.000432397	0.00379796
	MD_4h	0.00126286	0.00405297
	MD_4h	0.00106727	0.00251754
	MD_4h	0.000738343	0.00242097
	MD_4h	0.00133789	0.00607129
	MD_4h	0.00165725	0.00522388
	MD_4h	0.00178757	0.00317319
	MD_4h	0.00169769	0.00431403
	MD_4h	0.00291394	0.00415931
	MD_4h	0.00191222	0.00374951
	MD_4h	0.00293893	0.00270939
	MD_4h	0.00182114	0.00351275
	MD_4h	0.00237289	0.00377054
	MD_4h	0.00243868	0.00346904
	MD_4h	0.0013748	0.00359038
	MD_4h	0.00103224	0.00153302
	MD_4h	0.000799658	0.00224422
	MD_4h	0.000690182	0.00397141
	MD_4h	0.000460119	0.00268491
	MD_4h	0.00176237	0.00375688
	MD_4h	0.00208019	0.00320012
	MD_4h	0.00279644	0.00390567
	MD_4h	0.00155137	0.00395312
	MD_4h	0.00132181	0.00302716
	MD_4h	0.000892503	0.00245434
	MD_4h	0.00312491	0.00738259
	MD_4h	0.00273317	0.00571366
	MD_4h	0.00233842	0.00458774
	MD_4h	0.00113991	0.00274587
	MD_4h	0.00157298	0.00375078
	MD_4h	0.0017301	0.00307315
	MD_4h	0.00121735	0.00225427
	MD_4h	0.00450481	0.00566202
	MD_4h	0.00328831	0.00778054
	MD_4h	0.000901638	0.00387873
	MD_4h	0.000810376	0.00329425
	MD_4h	0.000844502	0.00288551
	MD_4h	0.000751481	0.00183734
	MD_4h	0.00103307	0.00273877
	MD_4h	0.00197473	0.00305908
	MD_4h	0.00296555	0.00367577
	MD_4h	0.00101978	0.00298402
	MD_4h	0.000909804	0.00207042
	MD_4h	0.00152405	0.00199098
	MD_4h	0.00131501	0.00230055
	MD_4h	0.00171969	0.00272142
	MD_4h	0.00250422	0.00688577
	MD_4h	0.00260772	0.00666316
	MD_4h	0.00272573	0.00558647
	MD_4h	0.00127612	0.00581725
	MD_4h	0.00168848	0.00508116
	MD_4h	0.00164314	0.00406886
	MD_4h	0.00124555	0.00288566
	MD_4h	0.00120785	0.00282454
	MD_4h	0.00251734	0.00439957
	MD_4h	0.00239492	0.0035603
	MD_4h	0.000923546	0.00375064
	MD_4h	0.00144773	0.00545129
	MD_4h	0.00135453	0.0046935
	MD_4h	0.00108413	0.00295455
	MD_4h	0.00100863	0.00392699
	MD_4h	0.00151405	0.00388217
	MD_4h	0.000616213	0.00271837
	MD_4h	0.000811307	0.0031507
	MD_4h	0.000832003	0.00446335
	MD_4h	0.000819411	0.0044014
	MD_4h	0.00148016	0.00408335
	MD_4h	0.00268191	0.00788321
	MD_4h	0.00303302	0.00727923
	MD_4h	0.00225329	0.00537944
[truncated: 648 more rows]

## Sheet: Fig. 5i
		PCoA plot of b-type cytochrome
		Sample	PC0	PC1		Sample	PC0	PC1
		No carbohydrates_4h	0.00134543	0.00163509		No carbohydrates_8h	-0.00294133	-0.00203384
		No carbohydrates_4h	0.00273473	0.00167096		No carbohydrates_8h	-0.00907569	-0.00139759
		No carbohydrates_4h	0.00248093	0.00140669		No carbohydrates_8h	-0.00205735	-0.000945245
		No carbohydrates_4h	0.00351006	-0.000842737		No carbohydrates_8h	-0.00228782	-0.000130419
		No carbohydrates_4h	0.00257781	-0.00237259		No carbohydrates_8h	-0.00327239	5.9e-05
		No carbohydrates_4h	0.00202885	-0.000530783		No carbohydrates_8h	-0.00714425	0.000116568
		No carbohydrates_4h	0.00300875	0.000393242		No carbohydrates_8h	-0.00619343	0.000107457
		No carbohydrates_4h	0.00233058	0.000367616		No carbohydrates_8h	-0.00281068	0.000155101
		No carbohydrates_4h	0.00329005	-2.09e-05		No carbohydrates_8h	-0.0049502	0.0011638
		No carbohydrates_4h	0.00293898	0.000486931		No carbohydrates_8h	-0.00724788	-0.00106214
		No carbohydrates_4h	0.00381615	0.00119212		No carbohydrates_8h	-0.000374876	1.34e-05
		No carbohydrates_4h	0.000767499	0.000362829		No carbohydrates_8h	0.00109036	-0.00184237
		No carbohydrates_4h	0.00522981	0.00268512		No carbohydrates_8h	-0.00608851	0.000903732
		No carbohydrates_4h	0.00297585	0.00210445		No carbohydrates_8h	-0.00309459	-0.000512789
		No carbohydrates_4h	0.00740585	-0.00138447		No carbohydrates_8h	-0.00261485	-0.000432872
		No carbohydrates_4h	0.00784712	0.000516681		No carbohydrates_8h	-0.00297562	0.000339228
		No carbohydrates_4h	0.00584901	-0.00312401		No carbohydrates_8h	-0.0056173	-0.00103922
		No carbohydrates_4h	0.00130721	-0.00197303		No carbohydrates_8h	-0.00278715	0.000868894
		No carbohydrates_4h	0.00509838	0.000629359		No carbohydrates_8h	-0.00270549	0.00125278
		No carbohydrates_4h	0.00567276	0.00129886		No carbohydrates_8h	-0.00638463	0.00143225
		No carbohydrates_4h	0.00508724	0.00078475		No carbohydrates_8h	-0.00732323	0.000808843
		No carbohydrates_4h	0.00109562	-0.000317893		No carbohydrates_8h	-0.000635777	-0.00319941
		No carbohydrates_4h	0.000995314	8.73e-05		No carbohydrates_8h	-0.00235908	7.11e-05
		No carbohydrates_4h	0.00273934	0.000955427		No carbohydrates_8h	-0.00177237	-0.000871779
		No carbohydrates_4h	0.00367223	0.000929977		No carbohydrates_8h	-0.00399954	-4.16e-05
		No carbohydrates_4h	-3.18e-05	0.000281366		No carbohydrates_8h	-0.00581499	0.000703847
		No carbohydrates_4h	0.00265078	0.00031027		No carbohydrates_8h	-0.00767564	0.000344781
		No carbohydrates_4h	0.00482999	0.000128708		No carbohydrates_8h	-0.00214211	-0.00165098
		No carbohydrates_4h	0.00570113	0.00163891		No carbohydrates_8h	-0.00837067	-0.000840198
		No carbohydrates_4h	0.00388101	0.000258557		No carbohydrates_8h	-0.00792624	0.00144162
		No carbohydrates_4h	-8.17e-05	0.000175387		No carbohydrates_8h	-0.0023331	0.00181422
		No carbohydrates_4h	0.00115239	-0.000126986		No carbohydrates_8h	-0.00505229	-0.000432083
		No carbohydrates_4h	0.0022218	5.28e-05		No carbohydrates_8h	-0.000649564	-0.00086595
		No carbohydrates_4h	0.00121687	-0.000402309		No carbohydrates_8h	-0.00357669	-0.00123026
		No carbohydrates_4h	0.00222358	-0.000827913		No carbohydrates_8h	-0.00469617	-3.42e-05
		No carbohydrates_4h	-0.00074327	-0.000698691		No carbohydrates_8h	-0.00156042	-0.000193748
		No carbohydrates_4h	0.00327953	-0.00108963		No carbohydrates_8h	-0.00607672	0.000501948
		No carbohydrates_4h	0.00478615	0.00138258		No carbohydrates_8h	-0.000619455	-0.00135902
		No carbohydrates_4h	0.00251325	0.00164255		No carbohydrates_8h	-0.00384445	-2.72e-05
		No carbohydrates_4h	0.00399439	0.00172519		No carbohydrates_8h	-0.00480399	0.000491404
		No carbohydrates_4h	0.00532565	0.00191231		No carbohydrates_8h	-0.000121682	-0.00183156
		No carbohydrates_4h	0.000428763	0.000715783		No carbohydrates_8h	-9.5e-05	-0.000882952
		No carbohydrates_4h	0.00850916	-0.00209363		No carbohydrates_8h	-0.00238952	-0.00111046
		No carbohydrates_4h	0.0071679	0.00174447		No carbohydrates_8h	-0.00253888	-0.000247682
		No carbohydrates_4h	0.00042242	0.00060863		No carbohydrates_8h	-0.000544123	-0.000269085
		No carbohydrates_4h	0.00326848	0.00193772		No carbohydrates_8h	-0.00410079	-0.00135013
		No carbohydrates_4h	0.000237825	0.000729145		No carbohydrates_8h	-0.00537734	5.65e-05
		No carbohydrates_4h	0.00178964	0.00179075		No carbohydrates_8h	-0.00154353	-0.0020964
		No carbohydrates_4h	0.000196484	0.00141756		No carbohydrates_8h	-0.00927776	-0.000378391
		No carbohydrates_4h	0.00125105	0.000510646		No carbohydrates_8h	-0.00599233	-0.000812126
		No carbohydrates_4h	0.00763114	0.00234846		No carbohydrates_8h	-0.00288666	0.00052311
		No carbohydrates_4h	0.000145114	0.000630232		No carbohydrates_8h	-0.00267349	0.00103472
		No carbohydrates_4h	0.0035118	0.000851984		No carbohydrates_8h	-0.00210646	-0.000980967
		No carbohydrates_4h	0.00313478	5.21e-05		No carbohydrates_8h	-0.00816603	0.00184962
		No carbohydrates_4h	0.00328355	-0.000919129		No carbohydrates_8h	-0.00965275	0.00196847
		No carbohydrates_4h	0.000119641	-0.000309131		No carbohydrates_8h	-0.0012897	-0.00139267
		No carbohydrates_4h	0.00307384	-7.19e-05		No carbohydrates_8h	-0.00555126	0.000416237
		No carbohydrates_4h	0.00536095	0.00237364		No carbohydrates_8h	-0.00712598	0.000377273
		No carbohydrates_4h	0.00218409	0.00151315		No carbohydrates_8h	-0.0063062	0.000107617
		No carbohydrates_4h	0.0013656	0.000120628		No carbohydrates_8h	-0.00226413	-0.000939146
		No carbohydrates_4h	0.000887627	-0.0019014		No carbohydrates_8h	-0.00488506	-0.000252881
		No carbohydrates_4h	0.0104007	-0.00233801		No carbohydrates_8h	-0.00505068	0.000702614
		No carbohydrates_4h	0.00350483	-0.00151117		No carbohydrates_8h	-0.00316171	-0.000468201
		No carbohydrates_4h	0.00790269	-0.00273478		No carbohydrates_8h	-0.00698497	-0.000621936
		No carbohydrates_4h	0.00717602	-0.00268328		No carbohydrates_8h	-0.00550575	0.00111072
		No carbohydrates_4h	0.00661201	-0.00204337		No carbohydrates_8h	0.00053076	-0.00206794
		No carbohydrates_4h	0.00643954	0.00291581		No carbohydrates_8h	-0.00550979	0.00099526
		No carbohydrates_4h	0.00306194	0.00132483		No carbohydrates_8h	-0.00746541	0.000572111
		No carbohydrates_4h	0.0033078	-7.94e-05		No carbohydrates_8h	-0.00212412	-0.000669847
		No carbohydrates_4h	0.00378911	0.000485999		No carbohydrates_8h	-0.000940011	-0.000796196
		No carbohydrates_4h	0.0029593	0.00220619		No carbohydrates_8h	-0.00369987	0.000652171
		No carbohydrates_4h	0.000833893	0.000454924		No carbohydrates_8h	-0.00243529	0.00168439
		No carbohydrates_4h	0.00168877	0.000230054		No carbohydrates_8h	-0.00192772	-0.000680551
		No carbohydrates_4h	0.00181008	0.000352301		No carbohydrates_8h	-0.00490058	-0.000146279
		No carbohydrates_4h	-0.000574314	-0.0010698		No carbohydrates_8h	-0.00696534	0.000746631
		No carbohydrates_4h	-1.33e-05	-0.00112674		No carbohydrates_8h	-0.00204661	-0.00015692
		No carbohydrates_4h	0.00602136	0.000187586		No carbohydrates_8h	-0.00462399	0.00113948
		No carbohydrates_4h	0.0031782	-0.000729324		No carbohydrates_8h	-0.00724328	0.000671116
		No carbohydrates_4h	0.00178763	0.000134146		No carbohydrates_8h	-0.00559517	0.000525214
		No carbohydrates_4h	0.00447179	-0.000331957		No carbohydrates_8h	-0.00702986	0.000504003
		No carbohydrates_4h	0.00326395	-0.000989117		No carbohydrates_8h	-0.00198053	-0.000536448
		No carbohydrates_4h	0.000997944	-0.000691352		No carbohydrates_8h	0.000794692	-0.00166806
		No carbohydrates_4h	0.00278901	0.000671584		No carbohydrates_8h	-0.00220284	-0.000252974
		No carbohydrates_4h	0.00216132	0.00119863		No carbohydrates_8h	0.00173132	-0.00154747
		No carbohydrates_4h	0.00305303	-0.00022994		No carbohydrates_8h	-0.00183734	-0.000350658
		No carbohydrates_4h	0.0119606	-0.00788537		No carbohydrates_8h	0.00136662	-0.00119473
		No carbohydrates_4h	0.00405148	-0.00241595		No carbohydrates_8h	-0.000630045	-0.00197259
		No carbohydrates_4h	-0.000153649	0.000274294		No carbohydrates_8h	-0.0014978	-0.000194935
		No carbohydrates_4h	-6.58e-05	0.000219421		No carbohydrates_8h	-0.00112049	-0.00146091
		No carbohydrates_4h	-5.76e-05	0.000228757		No carbohydrates_8h	-0.00509235	0.000871663
		No carbohydrates_4h	0.00163576	0.0011686		No carbohydrates_8h	-0.00382982	-0.000140606
		No carbohydrates_4h	0.00377007	0.0013974		No carbohydrates_8h	-0.00342348	-0.000823603
		No carbohydrates_4h	0.00441767	0.000717283		No carbohydrates_8h	-0.00220312	-0.000725843
		No carbohydrates_4h	0.00384641	-0.00023185		No carbohydrates_8h	0.00117275	-0.00128498
		No carbohydrates_4h	-0.000925935	-0.000778645		No carbohydrates_8h	0.000604663	-0.000872362
		No carbohydrates_4h	0.000633515	-0.000809114		No carbohydrates_8h	-0.00516275	0.000281313
		No carbohydrates_4h	0.00584116	-0.000355895		No carbohydrates_8h	-0.00603156	-0.000114814
		No carbohydrates_4h	0.00554579	-0.000810972		No carbohydrates_8h	-0.00206082	-0.000235289
		No carbohydrates_4h	0.00342655	-0.0015641		No carbohydrates_8h	-0.00628567	0.000881256
		No carbohydrates_4h	0.00249183	-0.0015075		No carbohydrates_8h	-0.00373636	0.000129967
		No carbohydrates_4h	0.000761865	-0.000470896		No carbohydrates_8h	-0.000956957	-0.000648529
		No carbohydrates_4h	0.00340736	-0.00151191		No carbohydrates_8h	-0.000654674	-6.54e-05
		No carbohydrates_4h	0.00480172	-0.00124923		No carbohydrates_8h	-0.00443269	0.000507471
		No carbohydrates_4h	-0.000566006	5.56e-05		No carbohydrates_8h	-0.000960603	-0.000352702
		No carbohydrates_4h	-0.000401706	0.000301057		No carbohydrates_8h	-0.002844	-3.35e-05
		No carbohydrates_4h	0.00609616	0.000248057		No carbohydrates_8h	-0.00704132	0.00105247
		No carbohydrates_4h	0.00872542	-0.00534212		No carbohydrates_8h	-0.00293887	4.21e-06
		No carbohydrates_4h	0.0154292	-0.00818328		No carbohydrates_8h	-0.00553163	0.000849508
		No carbohydrates_4h	0.00584786	-0.00159159		No carbohydrates_8h	-0.000878928	-0.00122306
		No carbohydrates_4h	0.0102101	-0.000697838		No carbohydrates_8h	-0.00323337	-0.000583834
		No carbohydrates_4h	0.00478593	0.000462879		No carbohydrates_8h	-0.00119683	-0.00101269
		No carbohydrates_4h	0.00381771	0.00102045		No carbohydrates_8h	-0.00380679	0.000722483
		No carbohydrates_4h	-0.000457762	0.000479396		No carbohydrates_8h	-0.00384734	0.000756371
		No carbohydrates_4h	0.00259722	0.00145701		No carbohydrates_8h	-0.00598597	0.00091581
		No carbohydrates_4h	0.0016765	0.00101882		No carbohydrates_8h	-0.00354981	-0.000709487
		No carbohydrates_4h	0.00321482	-9.18e-06		No carbohydrates_8h	-0.00661897	0.000300789
		No carbohydrates_4h	0.00464265	-0.00247457		No carbohydrates_8h	-0.00862894	0.00136116
		No carbohydrates_4h	0.000656019	-0.00111328		No carbohydrates_8h	-0.00684974	0.00040573
		No carbohydrates_4h	0.00617111	0.000768881		No carbohydrates_8h	-0.000414915	-0.000926627
		No carbohydrates_4h	0.00064823	0.000462578		No carbohydrates_8h	-0.00626976	0.00109425
		No carbohydrates_4h	0.00152938	0.000620552		No carbohydrates_8h	-0.00688057	0.00151454
		No carbohydrates_4h	0.00188804	0.000542924		No carbohydrates_8h	-0.00572615	0.000815223
		No carbohydrates_4h	0.00205795	0.00107943		No carbohydrates_8h	0.000362835	-0.000166349
		No carbohydrates_4h	0.0036143	0.00145707		No carbohydrates_8h	-0.00121923	-0.000816975
		No carbohydrates_4h	0.000750697	0.000539266		No carbohydrates_8h	-0.00365821	-0.000251009
		No carbohydrates_4h	0.000127622	0.000609728		No carbohydrates_8h	0.00217099	-0.00150629
		No carbohydrates_4h	0.00417817	-5.87e-05		No carbohydrates_8h	-0.00714611	0.00149443
		No carbohydrates_4h	0.00354018	0.000328475		No carbohydrates_8h	-0.00531231	0.000462966
		No carbohydrates_4h	0.00261792	0.00146346		No carbohydrates_8h	-0.00552515	0.000357642
		No carbohydrates_4h	0.000751028	-0.000929637		No carbohydrates_8h	-0.00509303	0.000708332
		No carbohydrates_4h	0.00614746	-0.00206153		No carbohydrates_8h	-0.0016946	-0.000693214
		No carbohydrates_4h	0.00211301	-0.0010566		No carbohydrates_8h	-0.00367067	0.000798068
		No carbohydrates_4h	0.00145944	-0.00113492		No carbohydrates_8h	-0.00571335	0.000641291
		No carbohydrates_4h	0.0067574	-0.000772719		No carbohydrates_8h	-0.00490804	0.001583
		No carbohydrates_4h	0.0036349	0.00193569		No carbohydrates_8h	-0.00228429	0.00038658
		No carbohydrates_4h	0.000778657	-1.16e-05		No carbohydrates_8h	-0.00475923	0.00100536
		No carbohydrates_4h	0.00476125	0.000565186		No carbohydrates_8h	-0.000143148	-0.000450066
		No carbohydrates_4h	0.00367834	0.00198505		No carbohydrates_8h	-0.00316792	0.00104584
		No carbohydrates_4h	0.00443086	-0.00171278		No carbohydrates_8h	-0.00393723	-0.00136724
		No carbohydrates_4h	0.00648781	-0.000176826		No carbohydrates_8h	-0.00543501	-0.000903498
		No carbohydrates_4h	0.00328404	-0.000652234		No carbohydrates_8h	-0.00114986	-0.000464301
		No carbohydrates_4h	0.00511261	-0.000272211		No carbohydrates_8h	-0.0020363	-0.000493484
		No carbohydrates_4h	0.00240825	0.00123028		No carbohydrates_8h	-0.00723982	0.000169416
		No carbohydrates_4h	0.00196956	0.000215303		No carbohydrates_8h	-0.0048063	-0.00031918
		No carbohydrates_4h	0.00375227	0.000473227		No carbohydrates_8h	-0.00310572	0.000922712
		No carbohydrates_4h	0.00484513	-0.000950018		No carbohydrates_8h	-0.00507027	0.000322941
		No carbohydrates_4h	0.00102744	-0.000109794		No carbohydrates_8h	-0.0073144	0.00182745
		No carbohydrates_4h	0.000903824	0.000333148		No carbohydrates_8h	-0.00336039	0.000620336
		No carbohydrates_4h	0.00118784	1.42e-05		No carbohydrates_8h	-0.00536245	-0.000263174
		No carbohydrates_4h	0.00595694	0.000932234		No carbohydrates_8h	-0.00574015	0.000759443
		No carbohydrates_4h	0.00145747	-0.00135102		No carbohydrates_8h	-0.00378919	-0.000130362
		No carbohydrates_4h	0.000486083	-0.00018577		No carbohydrates_8h	-0.00174843	-0.000747884
		No carbohydrates_4h	0.00305372	-0.000343728		No carbohydrates_8h	-0.00573719	-4.7e-05
		No carbohydrates_4h	0.00623636	-0.000115624		No carbohydrates_8h	-0.0066865	0.000376198
		No carbohydrates_4h	0.00342714	-0.000327958		No carbohydrates_8h	-0.00484622	0.00166798
		No carbohydrates_4h	0.00468082	6.38e-05		No carbohydrates_8h	-0.000153156	-0.00111612
		No carbohydrates_4h	0.00852456	0.00029754		No carbohydrates_8h	-0.00362288	-0.000615318
		No carbohydrates_4h	0.00772806	-0.000108715		No carbohydrates_8h	-0.00155786	-0.000651971
		No carbohydrates_4h	0.000250283	0.000264264		No carbohydrates_8h	0.00219634	-0.00131064
		No carbohydrates_4h	-0.00051862	0.000708785		No carbohydrates_8h	-0.00546012	-0.00012713
		No carbohydrates_4h	0.000636491	0.000418962		No carbohydrates_8h	-0.00459625	0.0012039
		No carbohydrates_4h	0.00603344	0.000400458		No carbohydrates_8h	-0.00874479	1.85e-05
		No carbohydrates_4h	0.00388212	0.00174622		No carbohydrates_8h	-0.00253654	0.000982339
		No carbohydrates_4h	0.0022149	0.0011259		No carbohydrates_8h	0.000414019	-0.00185455
		No carbohydrates_4h	0.0072741	0.000682708		No carbohydrates_8h	-0.00344972	-0.000951185
		No carbohydrates_4h	0.00653387	0.000356988		No carbohydrates_8h	-0.0037443	-0.000588948
		No carbohydrates_4h	0.00598963	-0.0029143		No carbohydrates_8h	-0.00288136	-0.000278997
		No carbohydrates_4h	0.00420081	-0.00184305		No carbohydrates_8h	-0.00568409	0.00070806
		No carbohydrates_4h	0.00425196	0.00108136		No carbohydrates_8h	-0.00302045	-0.000870085
		No carbohydrates_4h	0.0116697	-0.00251458		No carbohydrates_8h	-0.00358438	0.000162092
		No carbohydrates_4h	0.0111955	-0.00217251		No carbohydrates_8h	-0.0089591	0.00132829
		No carbohydrates_4h	0.00664878	-0.000511288		No carbohydrates_8h	-0.00368571	-0.000919271
		No carbohydrates_4h	0.00134722	0.000577106		No carbohydrates_8h	-0.00344287	-0.00075097
		No carbohydrates_4h	0.00172471	-0.000314287		No carbohydrates_8h	-0.00493082	0.00017753
		No carbohydrates_4h	0.0054785	-0.0012997		No carbohydrates_8h	-0.00568973	-0.000301712
		No carbohydrates_4h	0.00242859	-0.00136691		No carbohydrates_8h	-0.00580875	0.000155322
		No carbohydrates_4h	0.00453184	-0.00147367		No carbohydrates_8h	-0.00543666	0.00054459
		No carbohydrates_4h	0.00511484	-0.000968406		No carbohydrates_8h	-0.00432462	0.000765951
		No carbohydrates_4h	0.00168397	0.00109663		No carbohydrates_8h	0.000608235	-0.0022196
		No carbohydrates_4h	0.00500299	0.000263287		No carbohydrates_8h	-0.0027867	-0.00155491
		No carbohydrates_4h	0.000734976	0.000543163		No carbohydrates_8h	-0.0017092	-0.0019219
		No carbohydrates_4h	0.00762637	-0.000910394		No carbohydrates_8h	-0.006024	3.63e-05
		No carbohydrates_4h	0.00491988	-0.000369504		No carbohydrates_8h	-0.00567615	0.000809917
		No carbohydrates_4h	0.00530401	-0.00066738		No carbohydrates_8h	-0.00315695	-0.000594053
		No carbohydrates_4h	0.00216378	-0.00109497		No carbohydrates_8h	-0.00347877	0.000306864
		No carbohydrates_4h	0.00332572	-0.00245227		No carbohydrates_8h	-0.000517706	-0.000692099
		No carbohydrates_4h	0.00606598	-0.00104817		No carbohydrates_8h	-0.00345715	0.0007132
		No carbohydrates_4h	0.00584831	-0.00172548		No carbohydrates_8h	-0.00670512	0.000189555
		No carbohydrates_4h	0.00255311	-0.00168306		No carbohydrates_8h	-0.00564849	0.000958467
		No carbohydrates_4h	0.00815067	0.000580085		No carbohydrates_8h	-0.00423252	0.000739084
		No carbohydrates_4h	0.00606705	-0.000341622		No carbohydrates_8h	-0.00498557	0.000234187
		No carbohydrates_4h	0.0041466	-0.00107713		No carbohydrates_8h	-0.000469167	-0.000855086
		No carbohydrates_4h	0.00572591	-0.00117837		No carbohydrates_8h	-0.00231102	0.000450754
		No carbohydrates_4h	0.000432147	-0.000116077		No carbohydrates_8h	-0.00616855	0.000472355
		No carbohydrates_4h	0.00500309	-0.00137281		No carbohydrates_8h	-0.0063883	0.000760292
		No carbohydrates_4h	0.00124547	-0.000753683		No carbohydrates_8h	-0.00337502	0.000564337
		No carbohydrates_4h	0.00177292	0.000617519		No carbohydrates_8h	-0.00689528	-0.000225651
		No carbohydrates_4h	0.00127158	-9.76e-05		No carbohydrates_8h	-0.00179583	-0.000554473
		No carbohydrates_4h	0.00298599	0.000408972		No carbohydrates_8h	-0.00343098	0.000355813
		No carbohydrates_4h	0.00719621	0.00204802		No carbohydrates_8h	-0.00241611	0.00096628
		No carbohydrates_4h	0.000607436	0.000319588		No carbohydrates_8h	-0.00314586	5.76e-05
		No carbohydrates_4h	0.0052255	0.00041399		No carbohydrates_8h	-0.00342062	0.0009393
		No carbohydrates_4h	0.00116532	-0.000842649		No carbohydrates_8h	5.97e-05	-0.00142433
		No carbohydrates_4h	0.00435916	8.65e-05		No carbohydrates_8h	-0.00114744	-0.000477753
		No carbohydrates_4h	0.00182719	-0.00280493		No carbohydrates_8h	-0.0062793	0.000603754
		No carbohydrates_4h	0.00434596	0.00102172		No carbohydrates_8h	-0.00787729	0.000527314
		No carbohydrates_4h	0.00184381	0.00129099		No carbohydrates_8h	-0.00716125	0.000137586
		No carbohydrates_4h	0.00581911	0.00273583		No carbohydrates_8h	-0.00572342	0.000180581
		No carbohydrates_4h	0.00317283	0.00173889		No carbohydrates_8h	-0.001664	-0.000739305
		No carbohydrates_4h	0.012056	-0.00207032		No carbohydrates_8h	-0.00764422	-3.77e-05
		No carbohydrates_4h	0.01609	-0.000851463		No carbohydrates_8h	-0.00484693	-0.00025746
		No carbohydrates_4h	0.00598423	0.000937539		No carbohydrates_8h	-0.00679639	0.000114118
		No carbohydrates_4h	0.00497745	-3.32e-05		No carbohydrates_8h	-0.00593962	0.000896105
		No carbohydrates_4h	0.0027391	0.000216405		No carbohydrates_8h	-0.00674333	0.000793798
		No carbohydrates_4h	0.00626107	-0.00012532		No carbohydrates_8h	-9.21e-05	-0.000358438
		No carbohydrates_4h	0.00235027	-0.000889807		No carbohydrates_8h	-0.00152759	-0.000670602
		No carbohydrates_4h	0.00628538	-0.00137941		No carbohydrates_8h	-0.0085464	0.00103139
		No carbohydrates_4h	0.00217023	-0.00110182		No carbohydrates_8h	-0.0038848	0.00127206
		No carbohydrates_4h	0.00596106	-0.000834825		No carbohydrates_8h	-0.00248599	-0.00046876
		No carbohydrates_4h	0.00594146	-0.00111044		No carbohydrates_8h	-0.00541641	0.000845283
		No carbohydrates_4h	0.00430736	0.000796035		No carbohydrates_8h	-0.00313333	0.00139282
		No carbohydrates_4h	-0.000167708	-0.000510861		No carbohydrates_8h	-0.00164303	-0.00138189
		No carbohydrates_4h	0.00509824	-0.000975768		No carbohydrates_8h	-0.00166131	-0.000179664
		No carbohydrates_4h	0.00175347	9.29e-05		No carbohydrates_8h	0.00240532	-0.000931306
		No carbohydrates_4h	0.000210091	-0.00041391		No carbohydrates_8h	-0.00835996	0.000156382
		No carbohydrates_4h	-5.25e-05	0.00030014		No carbohydrates_8h	-0.0109474	0.000804557
		No carbohydrates_4h	-0.00171394	-0.000269943		No carbohydrates_8h	-0.00522955	6.39e-05
		No carbohydrates_4h	0.00140856	0.000758336		No carbohydrates_8h	-0.00742645	0.00124088
		No carbohydrates_4h	-0.000643523	0.000632386		No carbohydrates_8h	-0.00410447	0.000141126
		No carbohydrates_4h	-0.000199435	0.000301692		No carbohydrates_8h	-0.00722865	0.000119146
		No carbohydrates_4h	0.0027453	0.000852285		No carbohydrates_8h	-0.00663033	0.000431099
		No carbohydrates_4h	0.00759323	-0.00156424		No carbohydrates_8h	-0.00488502	-0.000315346
		No carbohydrates_4h	0.00302441	-0.00225332		No carbohydrates_8h	-0.00150668	-0.00127349
		No carbohydrates_4h	0.00420926	-0.00311012		No carbohydrates_8h	-0.00689169	0.000239103
		No carbohydrates_4h	0.00454085	-0.00199526		No carbohydrates_8h	-0.00664494	0.000930447
		No carbohydrates_4h	0.0026825	-0.0015788		No carbohydrates_8h	-0.00391071	-0.000193797
		No carbohydrates_4h	0.0046271	-0.000720617		No carbohydrates_8h	-0.000882781	-0.00101568
		No carbohydrates_4h	0.00679257	0.00193541		No carbohydrates_8h	-0.00229149	0.000243614
		No carbohydrates_4h	0.00254538	0.0013317		No carbohydrates_8h	-0.00492284	0.00116716
		No carbohydrates_4h	0.000610523	0.000372286		No carbohydrates_8h	-0.00478591	0.00164803
		No carbohydrates_4h	-0.000270035	-0.000412742		No carbohydrates_8h	-0.00444098	-0.000931034
		No carbohydrates_4h	0.00204445	0.000157819		No carbohydrates_8h	-0.00195956	-7.46e-05
		No carbohydrates_4h	0.000271472	-0.00149799		No carbohydrates_8h	-0.00609013	0.000137311
		No carbohydrates_4h	-0.000851504	-0.000184741		No carbohydrates_8h	-0.00272334	-0.000596709
		No carbohydrates_4h	0.000277326	-0.000331959		No carbohydrates_8h	0.000458686	-2.79e-05
		No carbohydrates_4h	0.00203787	-0.00109096		No carbohydrates_8h	-0.00497073	-0.000867851
		No carbohydrates_4h	0.00223586	-0.000619068		No carbohydrates_8h	-0.00381588	0.00210022
		No carbohydrates_4h	-3.56e-05	-0.00108853		No carbohydrates_8h	-0.00756372	-0.000363638
		No carbohydrates_4h	-0.000385852	-0.000368832		No carbohydrates_8h	-0.0068172	9.03e-05
		No carbohydrates_4h	0.000145129	0.000851957		No carbohydrates_8h	-0.00591598	0.000133997
		No carbohydrates_4h	0.00154836	-6.93e-05		No carbohydrates_8h	-0.00727273	0.00215411
		No carbohydrates_4h	0.00330071	-0.000253257		No carbohydrates_8h	-0.000459803	-0.000159627
		No carbohydrates_4h	0.00369463	-0.00321653		No carbohydrates_8h	-0.000419228	-0.00125561
		No carbohydrates_4h	0.000826576	-0.00341755		No carbohydrates_8h	-0.00296493	3.98e-05
		No carbohydrates_4h	0.00693205	-0.00562416		No carbohydrates_8h	-0.00477466	0.000684918
		No carbohydrates_4h	0.00282048	-0.00210876		No carbohydrates_8h	-0.00587938	0.000243358
		No carbohydrates_4h	0.00553313	-0.000500412		No carbohydrates_8h	-0.00247935	3.71e-05
		No carbohydrates_4h	0.00166638	0.000553862		No carbohydrates_8h	0.000300659	-0.000308886
		No carbohydrates_4h	0.00338723	0.000401843		No carbohydrates_8h	-0.00672783	0.00054885
		No carbohydrates_4h	0.00340852	-8.06e-05		No carbohydrates_8h	-0.00606654	0.000226697
		No carbohydrates_4h	0.00580167	-0.00311769		No carbohydrates_8h	-0.00664209	0.000272856
		No carbohydrates_4h	0.00346517	-0.00333793		No carbohydrates_8h	-0.00677131	0.000204204
		No carbohydrates_4h	0.00709016	-0.00231668		No carbohydrates_8h	-0.00458541	-0.000445553
		No carbohydrates_4h	0.0031786	-0.00127936		No carbohydrates_8h	-5.55e-05	-0.000741653
		No carbohydrates_4h	0.00259435	0.000129143		No carbohydrates_8h	-0.00663759	0.000394187
		No carbohydrates_4h	0.00154587	0.000845055		No carbohydrates_8h	-0.00656208	0.00130515
		No carbohydrates_4h	0.00418284	-0.00215172		No carbohydrates_8h	-0.00521177	0.000580123
		No carbohydrates_4h	0.000882107	-0.000241735		No carbohydrates_8h	0.000126554	-0.00209589
		No carbohydrates_4h	0.00244589	0.000641979		No carbohydrates_8h	-0.00676171	-0.00223111
		No carbohydrates_4h	0.0039847	0.00171872		No carbohydrates_8h	-0.00417643	0.000591847
		No carbohydrates_4h	0.00559255	0.00100857		No carbohydrates_8h	-0.00233467	-0.00192258
		No carbohydrates_4h	0.0031844	0.000694358		No carbohydrates_8h	-0.00566961	0.000758425
		No carbohydrates_4h	0.00420962	-0.00134633		No carbohydrates_8h	-0.00357025	0.000632854
		No carbohydrates_4h	0.00237474	0.000407102		No carbohydrates_8h	0.00129363	-0.00180811
		No carbohydrates_4h	0.0026929	0.000301796		No carbohydrates_8h	-0.00604693	0.00144601
		No carbohydrates_4h	0.00237167	-0.00112035		No carbohydrates_8h	-0.00598432	0.0015195
		No carbohydrates_4h	0.00512626	-0.00358138		No carbohydrates_8h	-0.00323616	0.00083996
		No carbohydrates_4h	0.00558845	-0.00414996		No carbohydrates_8h	-0.00306468	0.000127134
		No carbohydrates_4h	0.00560682	-0.00321699		No carbohydrates_8h	-0.00722821	0.00209306
		No carbohydrates_4h	0.002287	-0.00110356		No carbohydrates_8h	-0.00515754	0.00169677
		No carbohydrates_4h	0.00369932	-3.51e-05		No carbohydrates_8h	-0.00692138	0.00105866
		No carbohydrates_4h	0.00638181	-0.00187889		No carbohydrates_8h	-0.0042188	0.000191679
		No carbohydrates_4h	0.0015187	0.000157467		No carbohydrates_8h	-0.00809706	0.00222209
		No carbohydrates_4h	0.00483625	0.000810619		No carbohydrates_8h	-0.00291547	0.00028598
		No carbohydrates_4h	0.00386996	0.000250827		No carbohydrates_8h	-0.00809463	0.00169545
		No carbohydrates_4h	-0.000412272	0.000234507		No carbohydrates_8h	-0.000669313	-0.000349276
		No carbohydrates_4h	0.000216461	-0.000231549		No carbohydrates_8h	-0.00441177	0.00117283
		No carbohydrates_4h	0.00191415	0.000410703		No carbohydrates_8h	-0.00567342	0.000757981
		No carbohydrates_4h	0.00123634	-0.00185703		No carbohydrates_8h	-0.00826924	0.000941985
		No carbohydrates_4h	0.00274201	-0.000731217		No carbohydrates_8h	-0.00933299	-0.00112673
		No carbohydrates_4h	0.00174771	-0.00105737		No carbohydrates_8h	-0.00291842	0.000511245
		No carbohydrates_4h	0.0017011	0.00082262		No carbohydrates_8h	-0.0033419	-3.47e-05
		No carbohydrates_4h	0.0100674	-0.0048724		No carbohydrates_8h	-0.00709887	0.000909035
		No carbohydrates_4h	0.00712619	-0.000785492		No carbohydrates_8h	-0.0019892	-0.000354253
		No carbohydrates_4h	0.00630793	-0.00147541		No carbohydrates_8h	-0.00709735	-0.00038409
		No carbohydrates_4h	0.00373928	-0.000453928		No carbohydrates_8h	-0.00528815	-0.000555756
		No carbohydrates_4h	0.00417773	-0.00133584		No carbohydrates_8h	-0.00471067	0.00139003
		No carbohydrates_4h	0.000169351	0.000172518		No carbohydrates_8h	-0.00444692	0.000279077
		No carbohydrates_4h	0.00395989	0.000197348		No carbohydrates_8h	-0.00783515	0.00125058
		No carbohydrates_4h	0.000495856	0.000207008		No carbohydrates_8h	-0.00456703	0.000771817
		No carbohydrates_4h	0.00345512	-3.16e-05		No carbohydrates_8h	-0.00246922	-0.000873654
		No carbohydrates_4h	0.00358936	-9.67e-05		No carbohydrates_8h	-0.00022157	-0.000861918
		No carbohydrates_4h	0.0032348	0.000422543		No carbohydrates_8h	-0.00738358	-0.0010297
		No carbohydrates_4h	0.00440367	0.000702193		No carbohydrates_8h	-0.00227041	-0.000148572
		No carbohydrates_4h	0.00130548	0.00135503		No carbohydrates_8h	-0.000598867	-0.00130409
		No carbohydrates_4h	0.0024137	0.000804801		No carbohydrates_8h	0.000676656	-0.000854362
		No carbohydrates_4h	0.00430643	0.000556887		No carbohydrates_8h	-0.00131514	-0.00034949
		No carbohydrates_4h	0.00514023	0.00023304		No carbohydrates_8h	-0.00243091	-0.000350615
		No carbohydrates_4h	0.00104515	0.000340208		No carbohydrates_8h	-0.00499423	-0.000705037
		No carbohydrates_4h	0.00168085	-0.000629698		No carbohydrates_8h	-0.0064644	0.000347049
		No carbohydrates_4h	0.00308279	-0.00124572		No carbohydrates_8h	-0.00491583	-0.00133259
		No carbohydrates_4h	0.00306719	-0.00144683		No carbohydrates_8h	-0.00245768	-0.000991523
		No carbohydrates_4h	0.00362056	-0.0019973		No carbohydrates_8h	-0.00729906	0.000991794
		No carbohydrates_4h	0.00339776	-0.00108773		No carbohydrates_8h	-0.00645142	0.000426002
		No carbohydrates_4h	0.00148642	-0.000561696		No carbohydrates_8h	-0.00533482	0.000378054
		No carbohydrates_4h	0.00265551	0.0015915		No carbohydrates_8h	-0.00117151	-0.000146603
		No carbohydrates_4h	4.1e-05	0.000480361		No carbohydrates_8h	-0.00486505	0.000185558
		No carbohydrates_4h	0.00409274	-0.000679712		No carbohydrates_8h	-0.00380437	-0.000495105
		No carbohydrates_4h	0.00181751	0.000722476		No carbohydrates_8h	0.000848818	-0.00169436
		No carbohydrates_4h	0.00216443	-0.00063532		No carbohydrates_8h	-0.00824874	0.00303659
		No carbohydrates_4h	0.000851571	-0.000472002		No carbohydrates_8h	-0.00699315	-0.000793709
		No carbohydrates_4h	0.00259763	4.98e-05		No carbohydrates_8h	-0.0050685	-0.000810642
		No carbohydrates_4h	0.00296055	0.000922451		No carbohydrates_8h	-0.00375489	0.000506731
		No carbohydrates_4h	0.00462506	0.000845115		No carbohydrates_8h	-0.00529313	7.23e-05
		No carbohydrates_4h	0.00345109	0.000164398		No carbohydrates_8h	-0.00352041	0.000136312
		No carbohydrates_4h	0.00284079	-0.000377599		No carbohydrates_8h	-0.00419202	0.00122212
		No carbohydrates_4h	0.00195291	-0.000939844		No carbohydrates_8h	-0.0062883	0.00222166
		No carbohydrates_4h	0.000778502	-0.00250988		No carbohydrates_8h	-0.00717085	0.00107058
		No carbohydrates_4h	0.00384848	-0.00248123		No carbohydrates_8h	-0.0063278	0.000855036
		No carbohydrates_4h	0.00301308	-0.000273349		No carbohydrates_8h	-0.0063555	0.00121031
		No carbohydrates_4h	0.00354228	0.0006582		No carbohydrates_8h	-0.00728782	0.00167378
		No carbohydrates_4h	0.00505443	-0.00168494		No carbohydrates_8h	-0.00190249	-0.000471164
		No carbohydrates_4h	0.00254761	-0.00278623		No carbohydrates_8h	-0.00544585	0.000525565
		No carbohydrates_4h	0.005493	-0.000633161		No carbohydrates_8h	-0.00745631	0.00015055
		No carbohydrates_4h	0.00693298	0.000638847		No carbohydrates_8h	-0.00251746	-0.000549973
		No carbohydrates_4h	0.00295724	-4.48e-05		No carbohydrates_8h	-0.00198342	0.000193027
		No carbohydrates_4h	0.00747477	0.00170351		No carbohydrates_8h	-0.0030034	0.00164829
		No carbohydrates_4h	0.00189826	0.000297872		No carbohydrates_8h	0.000935318	-0.00135668
		No carbohydrates_4h	0.0012714	0.000858943		No carbohydrates_8h	-0.00494885	0.00105439
		No carbohydrates_4h	-0.00111644	-0.000130019		No carbohydrates_8h	-0.00712825	6.71e-05
		No carbohydrates_4h	0.000814024	-0.000327359		No carbohydrates_8h	-0.00371531	0.000132065
		No carbohydrates_4h	0.00139765	0.000484413		No carbohydrates_8h	-0.00580638	2.46e-05
		No carbohydrates_4h	0.00627268	-0.00151336		No carbohydrates_8h	-0.00443708	0.000612251
		No carbohydrates_4h	0.00508018	-0.00205532		No carbohydrates_8h	-0.00836672	0.000968958
		No carbohydrates_4h	0.0030207	-0.00112847		No carbohydrates_8h	-0.00674175	0.000265418
		No carbohydrates_4h	0.0055253	-0.00188967		No carbohydrates_8h	-0.00933098	0.00168451
		No carbohydrates_4h	0.00535973	0.00174119		No carbohydrates_8h	-0.000479856	-9.26e-05
		No carbohydrates_4h	0.00189142	0.000551175		No carbohydrates_8h	-0.00494422	0.00150064
		No carbohydrates_4h	0.00549025	0.00130594		No carbohydrates_8h	-0.00286814	0.00100883
		No carbohydrates_4h	0.00402821	0.000792419		No carbohydrates_8h	-0.00684943	0.00191804
		No carbohydrates_4h	0.0015671	-0.000796993		No carbohydrates_8h	-0.00888391	0.00162676
		No carbohydrates_4h	0.00293415	5.63e-05		No carbohydrates_8h	-0.00718152	0.00164012
		No carbohydrates_4h	0.00573889	-0.0019843		No carbohydrates_8h	-0.00653911	0.000963748
		No carbohydrates_4h	0.00295114	3.24e-07		No carbohydrates_8h	-0.00768301	0.00129568
		No carbohydrates_4h	0.00420465	0.000415289		No carbohydrates_8h	-0.00673681	-0.00106976
		No carbohydrates_4h	0.00191853	-0.000134419		No carbohydrates_8h	-0.00523422	0.000184059
		No carbohydrates_4h	0.00388469	0.00026874		No carbohydrates_8h	-0.00758217	0.00210491
		No carbohydrates_4h	0.00593294	0.00244425		No carbohydrates_8h	-0.00945248	0.000835426
		No carbohydrates_4h	0.000680078	0.00131737		No carbohydrates_8h	-0.00798885	6.26e-05
		No carbohydrates_4h	0.0053225	0.00128267		No carbohydrates_8h	-0.00594261	-0.00107983
		No carbohydrates_4h	0.00843945	-0.000814424		No carbohydrates_8h	-0.00207377	-0.000948858
		No carbohydrates_4h	0.0041499	-1.47e-05		No carbohydrates_8h	-0.00605906	0.00185415
		No carbohydrates_4h	0.00161171	0.000230576		No carbohydrates_8h	-0.00426419	-0.000447136
		No carbohydrates_4h	0.00322779	-3.34e-05		No carbohydrates_8h	-0.00663769	0.000630089
		No carbohydrates_4h	0.00282501	0.00063686		No carbohydrates_8h	-0.00742405	0.00143334
		No carbohydrates_4h	0.00570136	-0.000576588		No carbohydrates_8h	-0.000936516	-0.000754405
		No carbohydrates_4h	0.00398299	0.000562544		No carbohydrates_8h	-0.00329286	0.000754015
		No carbohydrates_4h	0.00374229	0.00109016		No carbohydrates_8h	-0.00442139	0.000765453
		No carbohydrates_4h	0.00491196	0.00100325		No carbohydrates_8h	-0.00358952	0.00159458
		No carbohydrates_4h	0.0067307	-0.000321103		No carbohydrates_8h	-0.000944429	-0.000217549
		No carbohydrates_4h	0.0101521	-0.00153021		No carbohydrates_8h	-0.00317371	0.00205037
		No carbohydrates_4h	0.013884	-0.000788313		No carbohydrates_8h	-0.0050898	-0.000174396
		No carbohydrates_4h	0.0216183	0.0149071		No carbohydrates_8h	-0.00736546	0.00137138
		No carbohydrates_4h	0.0265805	0.0211151		No carbohydrates_8h	-0.00212948	-0.00023123
		No carbohydrates_4h	0.0114174	0.0112378		No carbohydrates_8h	-0.0052255	0.000578381
		No carbohydrates_4h	-0.000551031	0.000113339		No carbohydrates_8h	-0.00460485	0.000943086
		No carbohydrates_4h	0.00165665	0.000327577		No carbohydrates_8h	-0.00828652	-0.000115894
		No carbohydrates_4h	0.000376864	0.000555076		No carbohydrates_8h	-0.000483519	-0.00102868
		No carbohydrates_4h	0.00714069	-0.00187162		No carbohydrates_8h	-0.00797941	0.00121798
		No carbohydrates_4h	0.00579035	-0.00246272		No carbohydrates_8h	-0.00427228	2.19e-05
		No carbohydrates_4h	0.00381525	-0.00233501		No carbohydrates_8h	-0.00444414	0.00124875
		No carbohydrates_4h	0.00479589	0.000544435		No carbohydrates_8h	-0.00940891	0.00137879
		No carbohydrates_4h	0.00218638	0.00099252		No carbohydrates_8h	-0.00669016	0.000979498
		No carbohydrates_4h	0.00446312	0.00064151		No carbohydrates_8h	-0.0024799	0.000814668
		No carbohydrates_4h	0.000463542	0.000116214		No carbohydrates_8h	-0.00599946	0.00150805
		No carbohydrates_4h	0.00293432	0.00104845		No carbohydrates_8h	-0.00552797	0.00136547
		No carbohydrates_4h	0.00277626	0.000466499		No carbohydrates_8h	-0.00620961	0.00125875
		No carbohydrates_4h	0.00205116	-0.000583189		No carbohydrates_8h	-0.00521211	0.001317
		No carbohydrates_4h	0.00441896	0.000109394		No carbohydrates_8h	-0.00583123	9.18e-05
		No carbohydrates_4h	0.00125636	0.000640761		No carbohydrates_8h	-0.00695374	0.00143772
		No carbohydrates_4h	0.00725226	-0.00238241		No carbohydrates_8h	-0.00149445	-0.00132496
		No carbohydrates_4h	0.00436705	0.000138324		No carbohydrates_8h	-0.00388753	0.00306699
		No carbohydrates_4h	0.00311085	0.00149577		No carbohydrates_8h	-0.00921422	0.00183476
		No carbohydrates_4h	0.00177309	-0.000256928		No carbohydrates_8h	-0.00755086	0.000401658
		No carbohydrates_4h	0.00656214	-0.00346361		No carbohydrates_8h	-0.00208274	-0.000512295
		No carbohydrates_4h	-0.000281609	-0.000993954		No carbohydrates_8h	-0.00248543	-0.00171277
		No carbohydrates_4h	0.0055312	-0.00158276		No carbohydrates_8h	-0.00284714	-0.00117003
		No carbohydrates_4h	0.00731872	-0.00127264		No carbohydrates_8h	-0.00727688	0.00119102
		No carbohydrates_4h	0.00810796	5.35e-05		No carbohydrates_8h	-0.00465004	0.000269439
		No carbohydrates_4h	0.00492169	0.0020454		No carbohydrates_8h	-0.00592338	0.00110628
		No carbohydrates_4h	-0.000180387	0.000143265		No carbohydrates_8h	-0.00451736	0.00149227
		No carbohydrates_4h	0.00400658	0.00064819		No carbohydrates_8h	-0.00287757	-0.000240395
		No carbohydrates_4h	0.00505988	0.000619884		No carbohydrates_8h	-0.00593657	-0.000134481
		No carbohydrates_4h	0.00360017	0.000986427		No carbohydrates_8h	-0.0020646	-0.000744126
		No carbohydrates_4h	0.00153526	0.00086666		No carbohydrates_8h	-0.000898973	0.00057612
		No carbohydrates_4h	0.00121806	0.00132438		No carbohydrates_8h	-0.00405006	0.00152646
		No carbohydrates_4h	0.00102569	0.000861954		No carbohydrates_8h	-0.00190817	-0.00112829
		No carbohydrates_4h	0.00226931	0.000300574		No carbohydrates_8h	-0.00625808	0.000617466
		No carbohydrates_4h	0.00144959	0.000833423		No carbohydrates_8h	-0.00369539	0.00145272
		No carbohydrates_4h	0.0053092	0.00263718		No carbohydrates_8h	-0.00341363	0.000318024
		No carbohydrates_4h	0.0053881	0.00104079		No carbohydrates_8h	-0.00345267	-0.00108958
		No carbohydrates_4h	0.00602293	-0.000763427		No carbohydrates_8h	-0.00185312	-0.0027135
		No carbohydrates_4h	0.00289714	-0.00242114		No carbohydrates_8h	-0.00818365	0.000691638
		No carbohydrates_4h	0.00102635	0.000423071		No carbohydrates_8h	-0.00420921	0.000987721
		No carbohydrates_4h	0.00173402	7.04e-05		No carbohydrates_8h	-0.000369322	-0.00126114
		No carbohydrates_4h	0.0031689	-0.000618113		No carbohydrates_8h	-0.00491057	0.000697066
		No carbohydrates_4h	0.00364909	-0.000675968		No carbohydrates_8h	-0.00131202	-0.0012687
		No carbohydrates_4h	0.0062377	-0.00165926		No carbohydrates_8h	-0.00637886	0.000547418
		No carbohydrates_4h	0.00821328	0.00185783		No carbohydrates_8h	-0.00379483	-0.000454645
		No carbohydrates_4h	0.00489192	0.00100933		No carbohydrates_8h	-0.00299199	0.00109846
		No carbohydrates_4h	0.0073088	0.000307128		No carbohydrates_8h	-0.00890852	0.000153506
		No carbohydrates_4h	0.00372962	-0.00102336		No carbohydrates_8h	-0.007059	0.00178658
		No carbohydrates_4h	0.00354287	0.000246365		No carbohydrates_8h	-0.0046135	0.00116313
		No carbohydrates_4h	0.00435576	0.00111572		No carbohydrates_8h	-0.00716748	0.00182825
		No carbohydrates_4h	0.00760159	0.00024822		No carbohydrates_8h	-0.00176331	0.000690702
		No carbohydrates_4h	0.00421983	-0.000323536		No carbohydrates_8h	-0.00104661	3.05e-05
		No carbohydrates_4h	0.00328374	5.22e-06		No carbohydrates_8h	-0.0032168	0.000371501
		No carbohydrates_4h	0.00349702	0.00076344		No carbohydrates_8h	-0.00417091	0.000759333
		No carbohydrates_4h	0.00402952	-0.00107914		No carbohydrates_8h	1.09e-05	-0.00107327
		No carbohydrates_4h	0.00649753	-0.00182535		No carbohydrates_8h	-0.00499592	0.000384718
		No carbohydrates_4h	0.00180872	-0.000330745		No carbohydrates_8h	-0.00665965	0.00228377
		No carbohydrates_4h	0.00341263	0.000904881		No carbohydrates_8h	-0.00444926	0.000348319
		No carbohydrates_4h	0.00392373	-0.000190585		No carbohydrates_8h	-0.00663756	0.00213118
		No carbohydrates_4h	0.0050828	0.000482519		No carbohydrates_8h	-0.00523712	-0.000616026
		No carbohydrates_4h	0.00667112	0.00153939		No carbohydrates_8h	-0.00172924	-0.000883104
		No carbohydrates_4h	0.00604116	-1.07e-05		No carbohydrates_8h	-0.000218918	-0.000381343
		No carbohydrates_4h	0.000566259	-0.000297508		No carbohydrates_8h	-0.0044169	0.000864726
		No carbohydrates_4h	0.00464601	-0.00147295		No carbohydrates_8h	-0.00606727	0.0010473
		No carbohydrates_4h	0.00462969	-0.000873421		No carbohydrates_8h	-0.00644946	0.00118844
		No carbohydrates_4h	0.00136731	-0.00132236		No carbohydrates_8h	-0.00298463	-0.000756919
		No carbohydrates_4h	0.00346376	0.000987453		No carbohydrates_8h	-0.00687512	0.000434576
		Sucrose_4h	0.00205999	-0.00192212		Sucrose_8h	-0.000159671	-0.000638988
		Sucrose_4h	-0.0013708	-0.00110021		Sucrose_8h	0.000429761	0.000433681
		Sucrose_4h	-0.000900852	-0.000256404		Sucrose_8h	0.0035194	0.000791956
		Sucrose_4h	-0.00250037	-3.26e-05		Sucrose_8h	0.0017667	0.000651016
		Sucrose_4h	-0.0004968	0.000146061		Sucrose_8h	0.00156823	-0.000632572
		Sucrose_4h	-0.00214608	0.000417224		Sucrose_8h	0.00104392	-0.00030936
		Sucrose_4h	-0.00292623	0.000195974		Sucrose_8h	0.00478303	-0.00173493
		Sucrose_4h	-0.00242063	0.000517265		Sucrose_8h	0.000724831	7.34e-05
		Sucrose_4h	-0.00194834	0.000192967		Sucrose_8h	0.00255748	0.000156096
		Sucrose_4h	-0.00368427	4.42e-05		Sucrose_8h	0.00254115	0.00147223
		Sucrose_4h	0.000464762	-4.39e-06		Sucrose_8h	0.000446416	0.00220771
		Sucrose_4h	0.000382178	0.000986281		Sucrose_8h	0.00323468	0.00159875
		Sucrose_4h	-0.000959637	0.000771835		Sucrose_8h	0.00458178	-2.74e-05
		Sucrose_4h	-0.00153466	0.000983397		Sucrose_8h	0.00376461	0.00225066
		Sucrose_4h	-0.00211431	0.000924826		Sucrose_8h	0.00232799	0.00151837
		Sucrose_4h	-0.00370158	0.000683847		Sucrose_8h	0.0064141	-0.00108218
		Sucrose_4h	-0.00236513	0.00110265		Sucrose_8h	0.00602845	-0.000117092
		Sucrose_4h	-0.00207286	0.000553794		Sucrose_8h	0.00333482	0.00138549
		Sucrose_4h	-0.0038446	0.000934638		Sucrose_8h	0.00304229	0.00209946
		Sucrose_4h	-0.00375754	0.000931594		Sucrose_8h	0.00397264	0.00176559
		Sucrose_4h	-0.00385364	0.000766863		Sucrose_8h	0.0054063	0.00108532
		Sucrose_4h	0.00284215	0.000488081		Sucrose_8h	0.00182804	-0.00149631
		Sucrose_4h	-0.0022483	-0.000477345		Sucrose_8h	0.00220227	-0.000360385
		Sucrose_4h	0.00220947	0.000104171		Sucrose_8h	0.00168181	0.0010879
		Sucrose_4h	-0.000518198	0.000317089		Sucrose_8h	0.00313129	0.000850069
		Sucrose_4h	-0.000918977	0.000138282		Sucrose_8h	0.00421426	0.00131713
		Sucrose_4h	0.000264461	0.00134115		Sucrose_8h	0.000635202	0.00164777
		Sucrose_4h	-0.00129559	0.000788216		Sucrose_8h	0.00277514	0.00180679
		Sucrose_4h	-0.00300642	0.000396138		Sucrose_8h	0.00291808	0.00102725
		Sucrose_4h	-0.00331675	-0.000161497		Sucrose_8h	0.00157683	0.000868912
		Sucrose_4h	-0.00422426	2.65e-05		Sucrose_8h	-0.000746963	0.00113396
		Sucrose_4h	-0.00448618	0.000440351		Sucrose_8h	0.00382877	7.63e-05
		Sucrose_4h	-0.00340776	0.000602531		Sucrose_8h	0.00294791	-0.000152167
		Sucrose_4h	-0.00403024	0.000181271		Sucrose_8h	-0.000684827	0.0016824
		Sucrose_4h	-0.0042319	0.000153803		Sucrose_8h	-0.00177444	0.00205444
		Sucrose_4h	-0.00504471	-0.000176181		Sucrose_8h	0.00392039	-0.000446328
		Sucrose_4h	-0.00436908	-0.000100221		Sucrose_8h	0.00476604	0.000195985
		Sucrose_4h	-0.00365344	0.0002213		Sucrose_8h	0.00412589	0.00131709
		Sucrose_4h	-0.00417494	0.000139937		Sucrose_8h	0.00420703	0.00177598
		Sucrose_4h	-0.00494608	8.57e-05		Sucrose_8h	0.00328512	0.00193837
		Sucrose_4h	-0.00463623	0.000105923		Sucrose_8h	0.00169281	0.00168196
		Sucrose_4h	-0.00395561	-2.04e-05		Sucrose_8h	0.00230039	0.00276571
		Sucrose_4h	-0.00133048	-5.99e-05		Sucrose_8h	-0.00436606	-2.73e-05
		Sucrose_4h	-0.00254064	-0.000341388		Sucrose_8h	0.000288796	0.000833334
		Sucrose_4h	-0.00024327	0.000395663		Sucrose_8h	0.00359899	-6.48e-05
		Sucrose_4h	-0.00263339	0.000309418		Sucrose_8h	0.00263137	0.00087083
		Sucrose_4h	-0.0035223	0.000220809		Sucrose_8h	0.00247483	0.00200231
		Sucrose_4h	-0.00351261	0.000412212		Sucrose_8h	0.00310833	0.000795488
		Sucrose_4h	-0.00114472	0.000225265		Sucrose_8h	0.00380932	0.00136792
		Sucrose_4h	-0.00321346	0.000520666		Sucrose_8h	0.00339596	0.00183211
		Sucrose_4h	-0.00330209	-0.000179646		Sucrose_8h	0.00191271	0.00274297
		Sucrose_4h	-0.00496096	-0.000100735		Sucrose_8h	0.00470102	0.00227183
		Sucrose_4h	-0.00459285	0.000477075		Sucrose_8h	0.00455808	0.000916272
		Sucrose_4h	-0.0037772	0.000258404		Sucrose_8h	0.00585702	0.00143707
		Sucrose_4h	-0.00240889	-0.00100885		Sucrose_8h	0.00156678	0.00118762
		Sucrose_4h	-0.00450672	-0.000346341		Sucrose_8h	0.0031989	0.00228378
		Sucrose_4h	-0.00376878	-6.61e-05		Sucrose_8h	0.00276889	0.00210515
		Sucrose_4h	-0.00323525	0.000190297		Sucrose_8h	0.00526773	0.00135907
		Sucrose_4h	-0.00175794	0.000633525		Sucrose_8h	0.00548753	0.00209377
		Sucrose_4h	-0.00366814	0.000276603		Sucrose_8h	0.00655475	-0.000263028
		Sucrose_4h	-0.00289742	0.000241052		Sucrose_8h	0.00599836	0.00145568
		Sucrose_4h	-0.00290263	0.000412338		Sucrose_8h	0.005267	0.00157162
		Sucrose_4h	-0.00222447	-0.000757227		Sucrose_8h	0.00519105	0.00207888
		Sucrose_4h	-0.00561399	-0.00115988		Sucrose_8h	-0.000532737	-0.000926386
		Sucrose_4h	-0.00731118	-0.000844556		Sucrose_8h	0.00256873	0.000547442
		Sucrose_4h	-0.0061718	-0.000304217		Sucrose_8h	0.0038107	0.000444234
		Sucrose_4h	-0.00638087	-0.000498523		Sucrose_8h	0.00283852	0.000842873
		Sucrose_4h	-0.00711682	-0.00088123		Sucrose_8h	0.00314504	-0.00137412
		Sucrose_4h	-0.00721924	-0.000875167		Sucrose_8h	-0.00245704	-0.000544688
		Sucrose_4h	-1.79e-05	0.00141949		Sucrose_8h	0.0036446	0.000171649
		Sucrose_4h	-0.00316758	0.000943116		Sucrose_8h	0.00247306	0.000606845
		Sucrose_4h	-0.00346151	0.000524279		Sucrose_8h	0.00500054	-0.00110114
		Sucrose_4h	-0.00486161	0.000456052		Sucrose_8h	0.00560422	-0.00168141
		Sucrose_4h	-0.00498159	0.000530639		Sucrose_8h	0.00517316	-0.000897633
		Sucrose_4h	-0.00575933	3.11e-05		Sucrose_8h	0.00594964	-0.00049897
		Sucrose_4h	-0.00136745	-0.000147956		Sucrose_8h	0.00574929	0.000778283
		Sucrose_4h	-0.00127981	4.2e-05		Sucrose_8h	0.00540304	0.000471694
		Sucrose_4h	-0.00195123	0.000259813		Sucrose_8h	0.00711706	-0.000909766
		Sucrose_4h	-0.0017373	3.3e-05		Sucrose_8h	0.00663114	-0.000321426
		Sucrose_4h	-0.00144334	0.000444787		Sucrose_8h	0.00655457	-0.00045374
		Sucrose_4h	-0.0015043	0.00109404		Sucrose_8h	0.0067562	-0.00133897
		Sucrose_4h	-0.0028264	0.000961164		Sucrose_8h	0.00672484	-0.000676659
		Sucrose_4h	-0.00275197	0.000407596		Sucrose_8h	0.00654405	-0.000892003
		Sucrose_4h	-0.00240134	0.000904659		Sucrose_8h	0.00519034	-0.000514295
		Sucrose_4h	-0.00549593	-0.0010733		Sucrose_8h	0.00188717	-0.000624744
		Sucrose_4h	-0.00716295	-0.000755419		Sucrose_8h	0.00288828	-2.13e-05
		Sucrose_4h	-0.00389145	-0.000622479		Sucrose_8h	0.00381697	0.000725236
		Sucrose_4h	-0.00634982	-0.000617353		Sucrose_8h	0.0049865	-0.000798892
		Sucrose_4h	-0.00461476	-0.000318164		Sucrose_8h	0.00184936	0.000971341
		Sucrose_4h	0.00114622	0.00111807		Sucrose_8h	0.00272549	0.000182201
		Sucrose_4h	-0.00260572	8.11e-05		Sucrose_8h	0.00298542	-0.000300512
		Sucrose_4h	-0.00284289	0.000113153		Sucrose_8h	0.0037474	0.000420295
		Sucrose_4h	-0.00242296	0.000139823		Sucrose_8h	0.00506453	0.000671327
		Sucrose_4h	0.00103289	0.00179878		Sucrose_8h	0.0061096	-0.000211379
		Sucrose_4h	-0.00144141	0.00134047		Sucrose_8h	0.00559832	0.00052743
		Sucrose_4h	-0.00272672	0.000972612		Sucrose_8h	0.00615481	0.000609288
		Sucrose_4h	-0.00654743	-0.000929326		Sucrose_8h	0.00766074	-0.000265133
		Sucrose_4h	0.000700161	-0.00239052		Sucrose_8h	0.00701919	0.00152318
		Sucrose_4h	-0.00153467	-0.00164033		Sucrose_8h	0.00738804	0.0015701
		Sucrose_4h	-0.000779259	-0.00126136		Sucrose_8h	0.00687064	0.001923
		Sucrose_4h	0.00122553	-0.000198485		Sucrose_8h	0.00726006	0.000938206
		Sucrose_4h	0.000237546	-0.00065643		Sucrose_8h	0.00658533	0.00194076
		Sucrose_4h	-0.000801985	0.000181864		Sucrose_8h	0.00686896	0.00128199
		Sucrose_4h	-0.00309049	-0.000151227		Sucrose_8h	0.00664675	0.00013264
		Sucrose_4h	-0.00259836	-0.000204264		Sucrose_8h	0.00679857	0.000188638
		Sucrose_4h	-0.00155595	-4.96e-05		Sucrose_8h	-0.00467004	0.000754426
		Sucrose_4h	-0.000726849	5.1e-05		Sucrose_8h	0.00241627	4.48e-05
		Sucrose_4h	-0.000704996	-0.000492879		Sucrose_8h	0.00325402	0.00101047
		Sucrose_4h	-0.00392644	-0.000182345		Sucrose_8h	0.00369785	0.00079475
		Sucrose_4h	-0.00306463	-0.000210141		Sucrose_8h	0.00336476	0.0011554
		Sucrose_4h	-0.00348985	-0.000264816		Sucrose_8h	0.00235179	0.00124515
		Sucrose_4h	-0.00352154	0.000175636		Sucrose_8h	0.000493749	-0.000361299
		Sucrose_4h	-0.0047659	0.000142044		Sucrose_8h	0.000761961	0.00132203
		Sucrose_4h	-0.00267414	0.000146674		Sucrose_8h	0.000624814	0.00201666
		Sucrose_4h	-0.00288715	-0.000125502		Sucrose_8h	-0.000991364	0.00283235
		Sucrose_4h	0.00139834	0.000231789		Sucrose_8h	0.00280615	0.00210683
		Sucrose_4h	-0.000766607	-0.000692078		Sucrose_8h	0.00443417	0.00327872
		Sucrose_4h	-0.00381071	-0.00114064		Sucrose_8h	0.00693575	0.00027896
		Sucrose_4h	0.00128231	-0.00320974		Sucrose_8h	0.00706779	0.000380121
		Sucrose_4h	0.000316122	-0.00131317		Sucrose_8h	0.00440645	0.00252995
		Sucrose_4h	-0.00267116	-0.000261972		Sucrose_8h	0.00671685	0.00204514
		Sucrose_4h	-0.00444121	-0.000374336		Sucrose_8h	0.00433603	0.00191606
		Sucrose_4h	-0.00738485	-0.000895545		Sucrose_8h	0.00696382	-0.000375004
		Sucrose_4h	-0.00702381	-0.000822615		Sucrose_8h	-0.00337824	0.00133183
		Sucrose_4h	-0.00624537	-0.000674094		Sucrose_8h	0.00247275	-0.000369771
		Sucrose_4h	-0.00224088	0.000536806		Sucrose_8h	0.00256312	0.00115149
		Sucrose_4h	-0.00544634	-0.000983063		Sucrose_8h	-0.00236114	0.00082936
		Sucrose_4h	-0.00630247	-0.000690125		Sucrose_8h	0.00433584	0.000163752
		Sucrose_4h	-0.00744263	-0.000831743		Sucrose_8h	0.0046603	0.00110284
		Sucrose_4h	-0.00618264	-0.000720854		Sucrose_8h	0.00363568	0.00199056
		Sucrose_4h	-0.00750689	-0.00074158		Sucrose_8h	0.00445203	0.00149691
		Sucrose_4h	-0.000367155	0.000424959		Sucrose_8h	0.00654028	0.000270248
		Sucrose_4h	-0.00109383	0.00030545		Sucrose_8h	0.00638486	0.000811401
		Sucrose_4h	-0.00242335	-0.000135283		Sucrose_8h	0.00653679	0.00101203
		Sucrose_4h	-0.00330553	-0.000162993		Sucrose_8h	0.00650227	0.00134447
		Sucrose_4h	-0.00189679	0.000178366		Sucrose_8h	0.00189844	0.00186825
		Sucrose_4h	-0.00384058	-0.000177625		Sucrose_8h	0.00493526	0.00141022
		Sucrose_4h	-0.00414921	7.77e-05		Sucrose_8h	0.00545487	0.000923217
		Sucrose_4h	-0.00322988	2.54e-05		Sucrose_8h	0.00669286	0.000503247
		Sucrose_4h	-0.00277703	0.000121063		Sucrose_8h	0.00771881	0.000975604
		Sucrose_4h	-0.00318593	-0.000154889		Sucrose_8h	0.00689651	0.00210276
		Sucrose_4h	-0.00362624	-2.01e-05		Sucrose_8h	0.00764262	0.00108305
		Sucrose_4h	-0.00444398	-0.000240365		Sucrose_8h	0.00640128	0.00184144
		Sucrose_4h	-0.00369307	0.000241491		Sucrose_8h	0.00543363	0.00212671
		Sucrose_4h	-0.0043455	2.71e-05		Sucrose_8h	0.00652376	0.00109219
		Sucrose_4h	-0.0039184	-3.06e-05		Sucrose_8h	0.00337199	0.00207536
		Sucrose_4h	-0.00442725	5.03e-05		Sucrose_8h	0.00385371	0.000946844
		Sucrose_4h	-0.00582378	-0.000309257		Sucrose_8h	0.00333635	-0.00149425
		Sucrose_4h	-0.00733503	-0.000750217		Sucrose_8h	0.00260136	0.00148288
		Sucrose_4h	-0.00680002	-0.00101225		Sucrose_8h	0.00393677	0.000767674
		Sucrose_4h	-0.00693578	-0.000991961		Sucrose_8h	0.00444795	0.000659626
		Sucrose_4h	-0.00620904	-0.00100531		Sucrose_8h	0.00595759	8.61e-05
		Sucrose_4h	-0.00739426	-0.00092819		Sucrose_8h	0.00577208	0.0011677
		Sucrose_4h	-0.00594463	-0.000457567		Sucrose_8h	0.00696942	0.00134193
		Sucrose_4h	-0.00193445	0.00037624		Sucrose_8h	0.00701906	0.000342642
		Sucrose_4h	-0.0017648	0.000442114		Sucrose_8h	0.00458487	0.00106816
		Sucrose_4h	-0.00409746	-0.000245869		Sucrose_8h	0.00670531	-0.000634889
		Sucrose_4h	-0.00353091	0.000278258		Sucrose_8h	0.00240691	0.00140834
		Sucrose_4h	-0.00460635	-0.000200245		Sucrose_8h	0.00432058	-0.000293547
		Sucrose_4h	-0.00424958	-0.000213249		Sucrose_8h	0.00178846	0.00283783
		Sucrose_4h	-0.00423589	-0.00149479		Sucrose_8h	0.0051199	0.000881809
		Sucrose_4h	-0.00354569	-0.0011399		Sucrose_8h	0.00413763	0.00228727
		Sucrose_4h	-0.00407476	-0.000170946		Sucrose_8h	0.00478171	0.00282101
		Sucrose_4h	-0.0038333	0.000238016		Sucrose_8h	0.00598471	-2.72e-05
		Sucrose_4h	-0.00251996	0.000374262		Sucrose_8h	0.00530359	-0.000497375
		Sucrose_4h	-0.00373301	-8.24e-05		Sucrose_8h	0.00439434	0.000391464
		Sucrose_4h	-0.00418708	-0.000191835		Sucrose_8h	0.00479669	0.000436217
		Sucrose_4h	-0.00330902	0.000574797		Sucrose_8h	0.00542479	2.43e-05
		Sucrose_4h	-0.0060479	-0.000494652		Sucrose_8h	-0.00249133	0.000340496
		Sucrose_4h	-0.00213607	-0.000868884		Sucrose_8h	0.00152879	0.00093673
		Sucrose_4h	0.000901798	-0.0010032		Sucrose_8h	0.00485233	0.000464155
		Sucrose_4h	-0.000635711	-0.000456861		Sucrose_8h	0.00654881	0.00100449
		Sucrose_4h	-0.00323808	-0.000564284		Sucrose_8h	0.00428457	-0.000224564
		Sucrose_4h	-0.00275323	-0.000332999		Sucrose_8h	0.00448401	0.00146997
		Sucrose_4h	-0.00179512	-0.000213556		Sucrose_8h	0.000259401	0.00156485
		Sucrose_4h	-0.00295973	0.000214986		Sucrose_8h	0.00627769	-0.00019798
		Sucrose_4h	-0.00475546	-0.000153152		Sucrose_8h	0.00633486	-0.000330862
		Sucrose_4h	-0.00511192	-0.000250485		Sucrose_8h	0.00546893	0.00190865
		Sucrose_4h	-0.00464998	-0.000206193		Sucrose_8h	0.00773874	0.00103518
		Sucrose_4h	-0.00516168	-0.000218204		Sucrose_8h	0.00825744	-0.000250848
		Sucrose_4h	-0.00455429	-0.000370741		Sucrose_8h	0.00729934	0.00164952
		Sucrose_4h	-0.000659794	-0.00310895		Sucrose_8h	0.00803816	0.00077891
		Sucrose_4h	0.00698808	-0.00901889		Sucrose_8h	0.00774714	-0.00054702
		Sucrose_4h	0.00251399	-0.00720455		Sucrose_8h	0.00532676	0.00188144
		Sucrose_4h	-0.00366899	0.00041118		Sucrose_8h	0.0060207	0.00150312
		Sucrose_4h	-0.00526423	-9.86e-05		Sucrose_8h	0.00576854	0.00182716
		Sucrose_4h	-0.0023303	0.000482417		Sucrose_8h	0.00489843	0.000776888
		Sucrose_4h	-0.00410402	0.000194665		Sucrose_8h	0.00574544	0.000293941
		Sucrose_4h	-0.00480782	0.000162037		Sucrose_8h	0.00286101	0.00102862
		Sucrose_4h	0.000546322	0.00126899		Sucrose_8h	-0.00233774	0.00137845
		Sucrose_4h	0.000398556	-0.000189793		Sucrose_8h	-0.000755519	0.00161827
		Sucrose_4h	-0.00107334	0.00058437		Sucrose_8h	0.00170461	0.00186137
		Sucrose_4h	-0.00243689	0.000204358		Sucrose_8h	0.00402994	0.00144718
		Sucrose_4h	-0.00179904	-0.000149293		Sucrose_8h	0.00583213	-0.000579446
		Sucrose_4h	-0.00217991	2.98e-05		Sucrose_8h	0.00268051	0.000443264
		Sucrose_4h	-0.0033855	0.000437786		Sucrose_8h	0.00576183	-0.00165355
		Sucrose_4h	-0.00317043	0.000193315		Sucrose_8h	0.00600526	-0.00139255
		Sucrose_4h	-0.00346312	0.000192065		Sucrose_8h	0.00577119	-0.000262081
		Sucrose_4h	-0.00393843	0.00018207		Sucrose_8h	0.00550168	-0.000191413
		Sucrose_4h	-0.00394815	0.000554553		Sucrose_8h	0.00615594	-0.00103037
		Sucrose_4h	-0.00485134	0.000212955		Sucrose_8h	0.00701845	-0.00105382
		Sucrose_4h	-0.00440417	-3.96e-05		Sucrose_8h	0.0056048	-0.000800379
		Sucrose_4h	-0.00385805	5.1e-05		Sucrose_8h	0.00661002	-0.00189316
		Sucrose_4h	-0.0046491	-0.000350536		Sucrose_8h	0.00380053	-0.000461641
		Sucrose_4h	-0.00358985	7.86e-05		Sucrose_8h	0.00688463	-0.00202022
		Sucrose_4h	-0.00432534	0.000201053		Sucrose_8h	0.00687848	-0.00182449
		Sucrose_4h	-0.00458037	8.17e-05		Sucrose_8h	0.00623245	-0.00207036
		Sucrose_4h	-0.00372802	0.000269725		Sucrose_8h	0.00517538	-0.00121258
		Sucrose_4h	-0.00447458	3.77e-05		Sucrose_8h	0.00579742	-0.000584771
		Sucrose_4h	-0.00381504	-3.47e-05		Sucrose_8h	0.00504826	2.15e-06
		Sucrose_4h	-0.0011324	-2.44e-05		Sucrose_8h	-0.0022343	0.000823322
		Sucrose_4h	-0.000695181	-0.000375553		Sucrose_8h	0.00250418	5.73e-05
		Sucrose_4h	-0.000945845	0.000520191		Sucrose_8h	0.00184005	0.0010526
		Sucrose_4h	0.0015173	0.00103256		Sucrose_8h	0.00423395	0.000119242
		Sucrose_4h	-0.00062711	0.000842041		Sucrose_8h	0.00372971	0.000645806
		Sucrose_4h	-0.00326901	0.000491243		Sucrose_8h	0.00200897	0.00114341
		Sucrose_4h	-0.00502484	-3.41e-05		Sucrose_8h	0.00597637	0.00024249
		Sucrose_4h	-0.00323975	0.000363391		Sucrose_8h	0.00377266	0.0013626
		Sucrose_4h	-0.00186877	0.000648389		Sucrose_8h	0.00267892	0.00139901
		Sucrose_4h	-0.00285892	0.000666685		Sucrose_8h	0.00493515	0.00199071
		Sucrose_4h	-0.0043036	0.000400885		Sucrose_8h	0.00727784	0.000296792
		Sucrose_4h	-0.00539236	-0.000273618		Sucrose_8h	0.00691086	0.00226287
		Sucrose_4h	-0.00452343	0.000157446		Sucrose_8h	0.00601879	0.00121877
		Sucrose_4h	-0.00380655	0.00084349		Sucrose_8h	0.00659055	0.00326254
		Sucrose_4h	-0.0035573	0.000182631		Sucrose_8h	0.00586016	0.00247801
		Sucrose_4h	-0.00341704	0.000638837		Sucrose_8h	0.00644308	0.000523996
		Sucrose_4h	-0.00333251	0.000411554		Sucrose_8h	0.00607491	0.00196634
		Sucrose_4h	-0.00373269	0.00053418		Sucrose_8h	0.00627579	0.00159632
		Sucrose_4h	-0.00369366	0.000434459		Sucrose_8h	0.00688078	0.00250416
		Sucrose_4h	-0.00415027	0.000314657		Sucrose_8h	0.00781369	0.000384411
		Sucrose_4h	-0.0038789	-8.25e-05		Sucrose_8h	0.00756871	0.00040405
		Sucrose_4h	-0.00293139	-0.000406329		Sucrose_8h	-0.00016506	0.000589017
		Sucrose_4h	-0.0025477	-0.0014215		Sucrose_8h	0.00450905	-0.000506869
		Sucrose_4h	0.000724676	-0.0015649		Sucrose_8h	0.00246334	0.00149032
		Sucrose_4h	-0.00303938	-0.000898256		Sucrose_8h	0.00204854	0.00157438
		Sucrose_4h	-0.00722833	-0.000925116		Sucrose_8h	0.0049462	0.00063629
		Sucrose_4h	-0.00225612	-0.000586241		Sucrose_8h	0.00323295	0.00171611
		Sucrose_4h	-0.00187437	-0.000720323		Sucrose_8h	0.00435325	0.000885854
		Sucrose_4h	-0.0030044	-0.000354688		Sucrose_8h	0.00500679	0.0011372
		Sucrose_4h	-0.00190169	-2.66e-05		Sucrose_8h	0.00406642	1.19e-05
		Sucrose_4h	-0.00332886	-0.000305247		Sucrose_8h	0.00293077	0.00225342
		Sucrose_4h	-0.0051207	-0.000376738		Sucrose_8h	0.00589866	0.000551216
		Sucrose_4h	-0.0064082	-0.000588696		Sucrose_8h	-0.000288672	-0.000557035
		Sucrose_4h	-0.00742591	-0.000852589		Sucrose_8h	0.0024743	0.000626362
		Sucrose_4h	0.00118373	0.000510467		Sucrose_8h	0.0028886	0.00232033
		Sucrose_4h	-0.000900965	0.000275395		Sucrose_8h	0.00472363	0.00214593
		Sucrose_4h	-0.00209843	-0.000200492		Sucrose_8h	0.00543678	0.00211805
		Sucrose_4h	-0.00174894	-0.000164231		Sucrose_8h	0.00682023	0.00219388
		Sucrose_4h	-0.00330818	-0.000143617		Sucrose_8h	0.00580864	0.00133677
		Sucrose_4h	-0.00420548	-0.000296709		Sucrose_8h	0.00597826	0.00126597
		Sucrose_4h	-0.00361345	-0.000381794		Sucrose_8h	0.000531039	0.00133606
		Sucrose_4h	-0.0035707	-0.000100257		Sucrose_8h	0.00269714	0.00214626
		Sucrose_4h	-0.00260996	-0.000354114		Sucrose_8h	0.00203056	-0.000554554
		Sucrose_4h	-0.00422677	-0.00210648		Sucrose_8h	0.00176235	0.000786683
		Sucrose_4h	-0.00135466	-0.00320626		Sucrose_8h	0.00223614	0.000997733
		Sucrose_4h	-0.00146476	-0.00190027		Sucrose_8h	0.00323393	0.00096577
		Sucrose_4h	7.37e-05	-0.00168329		Sucrose_8h	0.00319091	0.00170692
		Sucrose_4h	0.000441951	0.000975603		Sucrose_8h	0.00196134	0.00225016
		Sucrose_4h	0.000567787	0.00117447		Sucrose_8h	0.00176409	0.00213254
		Sucrose_4h	-0.00285536	0.000421845		Sucrose_8h	0.0031953	0.00186223
		Sucrose_4h	-0.000957736	0.00103174		Sucrose_8h	0.00660934	0.000599294
		Sucrose_4h	-0.00228694	0.000566482		Sucrose_8h	0.00613107	0.0016246
		Sucrose_4h	-0.00205584	0.00166936		Sucrose_8h	0.00680766	0.000334752
		Sucrose_4h	-0.00223948	0.000256793		Sucrose_8h	0.00419302	0.00136108
		Sucrose_4h	-0.00114933	-0.000483868		Sucrose_8h	0.00654213	0.00222344
		Sucrose_4h	-0.00242688	0.000801522		Sucrose_8h	0.00649781	0.00154499
		Sucrose_4h	-0.00357513	0.000726554		Sucrose_8h	0.00589696	0.000625472
		Sucrose_4h	-0.00207808	0.00122344		Sucrose_8h	0.00703942	-2.87e-05
		Sucrose_4h	-0.00410001	0.000523961		Sucrose_8h	0.00517583	0.00217763
		Sucrose_4h	-0.0036944	0.000820396		Sucrose_8h	0.00594886	0.000821308
		Sucrose_4h	-0.00462294	0.000227066		Sucrose_8h	0.00560593	0.000118607
		Sucrose_4h	-0.00434442	0.000769702		Sucrose_8h	0.00577099	0.00011337
		Sucrose_4h	-0.00393151	0.000551974		Sucrose_8h	0.00168933	0.00135687
		Sucrose_4h	0.000998754	0.00102922		Sucrose_8h	0.00234192	0.000325256
		Sucrose_4h	-0.00123667	0.000404613		Sucrose_8h	-0.000112693	0.00178955
		Sucrose_4h	-0.00110568	0.000420755		Sucrose_8h	0.00136229	0.00161443
		Sucrose_4h	-0.00027318	0.000934548		Sucrose_8h	0.00248774	0.00190348
		Sucrose_4h	-0.00181793	0.000578391		Sucrose_8h	0.00213801	0.00185449
		Sucrose_4h	-0.00252437	0.000183632		Sucrose_8h	0.00401927	0.00151409
		Sucrose_4h	-0.00266904	0.000289932		Sucrose_8h	0.00423145	0.00165903
		Sucrose_4h	-0.00260407	-0.000332897		Sucrose_8h	0.00426652	0.000403686
		Sucrose_4h	-0.00385283	0.000535525		Sucrose_8h	0.00164198	0.00093409
		Sucrose_4h	-0.00251222	0.000280002		Sucrose_8h	0.0040903	-0.000679037
		Sucrose_4h	-0.00140273	-0.00073333		Sucrose_8h	0.00330752	0.000403419
		Sucrose_4h	-0.00188091	-0.000844993		Sucrose_8h	-0.00113047	0.000972049
		Sucrose_4h	-0.00353402	-0.000569172		Sucrose_8h	0.00363179	0.00133508
		Sucrose_4h	-0.000995564	-6.46e-05		Sucrose_8h	0.00593359	0.000550347
		Sucrose_4h	-0.00321489	-8.13e-05		Sucrose_8h	0.00791321	0.000666242
		Sucrose_4h	-0.0022715	0.000808887		Sucrose_8h	0.00653959	0.000193454
		Sucrose_4h	-0.00278304	0.000388755		Sucrose_8h	0.00443467	0.00217943
		Sucrose_4h	-0.00308686	0.00026248		Sucrose_8h	0.00293249	0.00211222
		Sucrose_4h	-0.00340734	0.000189262		Sucrose_8h	0.00382347	-0.000505243
		Sucrose_4h	-0.00405483	0.000294379		Sucrose_8h	0.00182981	0.00171704
		Sucrose_4h	-0.00381501	0.000448512		Sucrose_8h	0.00333389	0.00149341
		Sucrose_4h	-0.00145631	0.000903027		Sucrose_8h	0.00109754	-0.000739997
		Sucrose_4h	-0.00213891	0.000664598		Sucrose_8h	0.000844968	0.00162064
		Sucrose_4h	-0.00253742	0.000441528		Sucrose_8h	0.0024556	0.00159322
		Sucrose_4h	-0.00295712	0.000480277		Sucrose_8h	0.00463782	0.000917333
		Sucrose_4h	-0.00162397	0.0010216		Sucrose_8h	0.00474802	0.00169634
		Sucrose_4h	-0.00171819	0.000632651		Sucrose_8h	0.00358369	0.00215445
		Sucrose_4h	-0.00516519	-5.35e-06		Sucrose_8h	0.00482825	-9.89e-05
		Sucrose_4h	-0.00432342	-0.000433235		Sucrose_8h	0.00470804	0.00206069
		Sucrose_4h	-0.00481252	-0.000415444		Sucrose_8h	0.00693054	-0.000143168
		Sucrose_4h	0.00189082	0.000245774		Sucrose_8h	0.00406851	0.00169722
		Sucrose_4h	-0.00223958	0.00035038		Sucrose_8h	0.00443566	0.00168434
		Sucrose_4h	-0.000704069	0.000827414		Sucrose_8h	0.00199472	-0.000690306
		Sucrose_4h	-0.00186423	0.000487956		Sucrose_8h	5.16e-05	0.00131176
		Sucrose_4h	-0.00311426	0.000385086		Sucrose_8h	0.00275034	0.00178985
		Sucrose_4h	-0.00303578	0.000463128		Sucrose_8h	0.00514334	0.00128804
		Sucrose_4h	-0.00347827	0.000519608		Sucrose_8h	0.00508871	0.00205229
		Sucrose_4h	-0.00148832	0.000968927		Sucrose_8h	0.00679926	0.000848854
		Sucrose_4h	-0.00201962	6.83e-05		Sucrose_8h	0.00716139	0.000812069
		Sucrose_4h	-0.00284396	-0.000374246		Sucrose_8h	0.00684055	0.000553295
		Sucrose_4h	-0.00188861	-0.000299676		Sucrose_8h	0.00739397	0.00111475
		Sucrose_4h	-0.00161682	-0.000259644		Sucrose_8h	0.0069857	0.001063
		Sucrose_4h	-0.00694939	-0.000664922		Sucrose_8h	-0.000480205	-0.000364711
		Sucrose_4h	-0.00658142	-0.000648465		Sucrose_8h	0.000461046	0.000124408
		Sucrose_4h	-0.00704618	-0.000646416		Sucrose_8h	0.00188631	0.00126698
		Sucrose_4h	-0.00182564	-0.000340375		Sucrose_8h	0.00280284	0.00152268
		Sucrose_4h	-0.000241084	0.00036148		Sucrose_8h	0.00550354	0.00101079
		Sucrose_4h	-0.00154375	0.000947678		Sucrose_8h	0.00346536	0.00146942
		Sucrose_4h	-0.000221795	0.000246134		Sucrose_8h	0.00322799	0.00223057
		Sucrose_4h	-0.00117638	6.8e-05		Sucrose_8h	0.0025665	0.000415755
		Sucrose_4h	-0.000700691	5.24e-05		Sucrose_8h	0.000726142	0.00131506
		Sucrose_4h	-0.00230522	-0.000206632		Sucrose_8h	0.00334979	0.00064751
		Sucrose_4h	-0.00177083	0.000180988		Sucrose_8h	0.00299672	0.00231449
		Sucrose_4h	-0.00341052	-0.000247009		Sucrose_8h	0.00435544	0.00155167
		Sucrose_4h	-0.0033798	-0.000287329		Sucrose_8h	0.00481511	0.00125962
		Sucrose_4h	-0.00455319	-0.000314599		Sucrose_8h	0.00480792	0.00312746
		Sucrose_4h	-0.00293826	-0.000663514		Sucrose_8h	0.00452568	0.00379073
		Sucrose_4h	-0.0051083	-0.000317493		Sucrose_8h	0.0043778	0.000402482
		Sucrose_4h	-0.00439027	0.000220188		Sucrose_8h	0.00386398	0.00152471
		Sucrose_4h	-0.00261065	0.000213357		Sucrose_8h	0.00400789	0.00137993
		Sucrose_4h	0.00095616	-0.000272321		Sucrose_8h	0.00427048	0.00202183
		Sucrose_4h	-0.000125939	0.00048027		Sucrose_8h	0.00759775	0.000439607
		Sucrose_4h	-0.0023905	-0.000351383		Sucrose_8h	0.00636461	0.00258326
		Sucrose_4h	0.00382765	0.000259952		Sucrose_8h	-0.000687086	-0.00167235
		Sucrose_4h	-0.00022031	-0.000297156		Sucrose_8h	0.00410982	-0.00164974
		Sucrose_4h	-0.00120425	-0.000448808		Sucrose_8h	0.00419817	-0.000727709
		Sucrose_4h	-0.00260093	-0.000413968		Sucrose_8h	0.00402157	0.000112708
		Sucrose_4h	-0.00170305	-0.000504552		Sucrose_8h	0.00437013	0.000351863
		Sucrose_4h	-0.00196969	0.000106346		Sucrose_8h	0.00406969	0.000358588
		Sucrose_4h	-0.00400901	-0.000172182		Sucrose_8h	0.00419802	0.000753271
		Sucrose_4h	-0.00307521	-0.000127433		Sucrose_8h	0.00585904	-0.000774109
		Sucrose_4h	-0.00355641	-0.000209782		Sucrose_8h	0.00595964	0.000121121
		Sucrose_4h	-0.0036887	-4.2e-05		Sucrose_8h	0.00378372	0.00201925
		Sucrose_4h	-0.00222709	0.000284399		Sucrose_8h	0.00439749	0.000722523
		Sucrose_4h	-0.00209013	-0.000856371		Sucrose_8h	0.00206846	0.00024161
		Sucrose_4h	-0.00200802	-0.00121033		Sucrose_8h	0.000940232	0.000935943
		Sucrose_4h	-0.00323139	-0.000407636		Sucrose_8h	0.00163204	0.000615591
		Sucrose_4h	-0.00166485	0.000123848		Sucrose_8h	-0.00195781	0.00255305
		Sucrose_4h	-0.00213637	0.000424632		Sucrose_8h	0.000512338	0.00227175
		Sucrose_4h	-0.00413755	0.000366741		Sucrose_8h	0.00280573	0.000837113
		Sucrose_4h	-0.00326007	0.00036655		Sucrose_8h	0.00284956	0.00174169
		Sucrose_4h	-0.00289811	0.000130768		Sucrose_8h	0.00404447	0.00105051
		Sucrose_4h	-0.00477552	-9.16e-05		Sucrose_8h	0.00420287	0.000314905
		Sucrose_4h	-0.00283024	0.000278121		Sucrose_8h	0.00606977	0.000131891
		Sucrose_4h	0.00102122	0.00010509		Sucrose_8h	-0.00284876	0.000778622
		Sucrose_4h	0.000743004	0.000227133		Sucrose_8h	0.00154784	0.000689792
		Sucrose_4h	-0.00201696	-0.00014881		Sucrose_8h	-0.000361792	0.00222126
		Sucrose_4h	-0.00364853	-0.000304757		Sucrose_8h	0.00159149	0.00233547
		Sucrose_4h	-0.00193937	0.000685148		Sucrose_8h	0.00529752	0.000849068
		Sucrose_4h	-0.00133414	8.22e-05		Sucrose_8h	0.00529364	0.00242563
		Sucrose_4h	-0.00258826	0.00012397		Sucrose_8h	0.00520002	0.00182145
		Sucrose_4h	-0.00213639	-0.000770789		Sucrose_8h	0.00533398	0.00147064
		Sucrose_4h	-0.00410209	4.75e-05		Sucrose_8h	0.00287939	0.000570297
		Sucrose_4h	-0.00449795	0.000133386		Sucrose_8h	0.00464541	0.00163066
		Sucrose_4h	-0.00461288	-0.000284642		Sucrose_8h	0.00475126	0.00182484
		Sucrose_4h	-0.00306722	-0.000227904		Sucrose_8h	0.00429613	0.0016919
		Sucrose_4h	-0.00273405	1.8e-06		Sucrose_8h	0.00216588	0.00107873
		Sucrose_4h	-0.00437435	0.000216681		Sucrose_8h	0.00555104	0.000180745
		Sucrose_4h	-0.00380277	2.54e-05		Sucrose_8h	0.00290946	0.000969774
		Sucrose_4h	-0.00451343	0.00051748		Sucrose_8h	0.00487391	0.00104801
		Sucrose_4h	-0.00346381	0.00052533		Sucrose_8h	0.00353971	0.000477837
		Sucrose_4h	-0.00358115	0.000515326		Sucrose_8h	0.00556109	-0.000252579
		Sucrose_4h	-0.00407437	0.000148754		Sucrose_8h	0.00417258	0.00221576
		Sucrose_4h	-0.00394832	0.000218929		Sucrose_8h	0.00453049	0.00146695
		Sucrose_4h	-0.0035681	0.000303116		Sucrose_8h	0.00488944	0.00195478
		Sucrose_4h	-0.00114649	0.000798536		Sucrose_8h	-0.000642237	-0.00147581
		Sucrose_4h	0.000353913	0.00116472		Sucrose_8h	-0.000915225	0.000941909
		Sucrose_4h	-0.00253646	0.00041528		Sucrose_8h	0.00377334	-0.000664062
		Sucrose_4h	-0.00369148	0.00013408		Sucrose_8h	0.00492656	-0.000808115
		Sucrose_4h	-0.00434901	3.53e-05		Sucrose_8h	0.000343506	0.000754275
		Sucrose_4h	-0.00374307	9.99e-06		Sucrose_8h	-0.000756359	0.00161708
		Sucrose_4h	-0.00489623	-0.000302331		Sucrose_8h	0.000524345	0.00260094
		Sucrose_4h	-0.002592	-0.00174361		Sucrose_8h	0.00156352	0.00209048
		Sucrose_4h	-0.00726371	-0.000872833		Sucrose_8h	0.00323065	-0.000295258
		Sucrose_4h	-0.00746548	-0.000821998		Sucrose_8h	0.00226563	-0.000459314
		Sucrose_4h	-0.00138339	-0.00232165		Sucrose_8h	0.00351333	0.00199069
		Sucrose_4h	-0.000826033	-0.00174699		Sucrose_8h	0.00146675	0.00184445
		Sucrose_4h	-0.00241149	-0.000796211		Sucrose_8h	0.00393553	0.000371577
		Sucrose_4h	0.000829159	-0.00121191		Sucrose_8h	0.00280161	0.00244057
		Sucrose_4h	0.00230835	-0.00113523		Sucrose_8h	0.00371909	0.00178927
		Sucrose_4h	0.000920182	-0.000435822		Sucrose_8h	0.00327079	0.00203677
		Sucrose_4h	-0.000606401	0.000251651		Sucrose_8h	0.00500081	0.000213328
		Sucrose_4h	-0.00115183	0.000161785		Sucrose_8h	0.00354442	5.21e-05
		Sucrose_4h	-0.00162808	0.00021711		Sucrose_8h	0.0040202	0.000442751
		Sucrose_4h	-0.00231318	-0.000261847		Sucrose_8h	0.00401099	0.000870739
		Sucrose_4h	-0.00330133	0.000275242		Sucrose_8h	0.0025033	0.00109998
		Sucrose_4h	-0.00480393	-0.000144356		Sucrose_8h	-0.00128326	-0.000376767
		Sucrose_4h	-0.00177137	-5.89e-05		Sucrose_8h	0.00147946	0.00114629
		Sucrose_4h	-0.00236651	-7.69e-05		Sucrose_8h	0.00363324	0.0015159
		Sucrose_4h	-0.00286872	0.000291216		Sucrose_8h	0.00677133	-0.000387902
		Sucrose_4h	-0.00258929	9.6e-05		Sucrose_8h	0.00536319	-3.79e-05
		Sucrose_4h	-0.00284179	0.000412291		Sucrose_8h	0.00383619	-0.000105598
		Sucrose_4h	-0.00343294	0.00023938		Sucrose_8h	0.00575483	7.1e-05
		Sucrose_4h	-0.00362397	0.000641873		Sucrose_8h	0.00371481	-0.000533791
		Sucrose_4h	-0.00264879	0.000387732		Sucrose_8h	0.00224116	0.00075089
		Sucrose_4h	-0.00582141	-0.000586314		Sucrose_8h	-0.00552039	0.00040006
		Sucrose_4h	-0.00569807	-0.00106362		Sucrose_8h	-0.00121751	0.000736876
		Sucrose_4h	-0.00403046	-0.000383147		Sucrose_8h	-0.00117796	0.00129089
		Sucrose_4h	-0.00219039	-0.000671872		Sucrose_8h	8.88e-05	0.00151407
		Sucrose_4h	-0.00289495	-0.000642027		Sucrose_8h	0.00177357	0.000917355
		Sucrose_4h	-0.0043353	-0.000223572		Sucrose_8h	0.00234885	0.00204995
		Sucrose_4h	-0.00448227	-0.000472661		Sucrose_8h	0.00503844	0.00147731
		Sucrose_4h	-0.00369347	-4.8e-06		Sucrose_8h	0.00684762	0.00015703
		Sucrose_4h	-0.00472633	-0.000190227		Sucrose_8h	0.00132299	0.00145994
		Sucrose_4h	-0.00374918	-0.000699466		Sucrose_8h	0.00315146	0.00150959
		Sucrose_4h	-0.00327273	-3e-05		Sucrose_8h	0.00517257	-0.000696809
		Sucrose_4h	-0.00371079	-0.000256009		Sucrose_8h	0.00353497	0.00219063
		Sucrose_4h	-0.00452109	-0.000711152		Sucrose_8h	-0.0042998	-0.000851657
		Sucrose_4h	-0.0046888	-0.000834707		Sucrose_8h	0.00302032	-0.000238527
		Sucrose_4h	-0.00682135	-0.00108646		Sucrose_8h	0.00439437	0.00113116
		Sucrose_4h	-0.0038746	-0.000227187		Sucrose_8h	0.00378529	0.00234832
		Sucrose_4h	-0.00228123	-0.000163549		Sucrose_8h	0.00554353	0.00135444
		Sucrose_4h	-0.00392421	-0.000620278		Sucrose_8h	0.00345059	0.000497983
		Sucrose_4h	-0.00396562	-8.8e-05		Sucrose_8h	0.00485357	-0.00032875
		Sucrose_4h	-0.00327136	0.000325168		Sucrose_8h	0.00213642	0.00189824
		Sucrose_4h	-0.00389146	0.000785618		Sucrose_8h	0.00333547	0.00180004
		Sucrose_4h	-0.00418516	0.000636875		Sucrose_8h	0.00550248	0.000773307
		Sucrose_4h	-0.00288127	0.00100309		Sucrose_8h	0.00502473	0.00242357
		Sucrose_4h	-0.00352067	0.000717003		Sucrose_8h	0.00620341	0.00195407
		Sucrose_4h	-0.00440717	0.000295673		Sucrose_8h	0.00624435	0.00281971
		Sucrose_4h	-0.00199892	1.26e-05		Sucrose_8h	0.00495323	0.00109004
		Sucrose_4h	-0.00437423	-0.000545167		Sucrose_8h	0.00448571	0.00123445
		Sucrose_4h	-0.00441798	-0.000312728		Sucrose_8h	0.00572481	0.000557772
		Sucrose_4h	-0.00287257	-0.000632864		Sucrose_8h	0.00475646	0.00155725
		Sucrose_4h	-0.00436052	-0.000663718		Sucrose_8h	0.00318914	0.00275874
		Sucrose_4h	-0.00469889	-0.000737466		Sucrose_8h	0.00635085	0.000595873
		Sucrose_4h	-0.00486474	0.000739636		Sucrose_8h	0.00498852	0.00248726
		Sucrose_4h	-0.004998	0.000447017		Sucrose_8h	0.00290931	0.00250612
		MD_4h	0.0033926	0.00190445		MD_8h	-0.00227294	-0.000752559
		MD_4h	0.00637136	-0.00686737		MD_8h	-0.0022384	0.000652375
		MD_4h	0.00481636	-0.00399636		MD_8h	-0.000984194	0.00118651
		MD_4h	0.00243583	-0.00107693		MD_8h	-0.00296619	-0.000364816
		MD_4h	0.00232653	-0.000186648		MD_8h	-0.00150415	0.00083184
		MD_4h	0.00020689	0.000839166		MD_8h	0.00317912	-0.000703054
		MD_4h	0.00134854	0.00118982		MD_8h	0.00212128	0.000308305
		MD_4h	-0.000146105	0.00156047		MD_8h	0.00308919	0.00101462
		MD_4h	-0.00108674	0.00167556		MD_8h	0.00117403	0.000680841
		MD_4h	0.000521608	0.0027522		MD_8h	0.00502119	-0.000927585
		MD_4h	-0.000323192	0.00326574		MD_8h	0.00397161	0.000540025
		MD_4h	4.4e-07	0.0025726		MD_8h	0.000915268	-0.000769178
		MD_4h	0.00143317	0.00338759		MD_8h	0.00179216	-0.000309023
		MD_4h	0.000924656	0.00342592		MD_8h	-0.00260931	0.00118035
		MD_4h	0.000274715	0.00269831		MD_8h	0.00142528	0.000750705
		MD_4h	-0.00216697	0.00147583		MD_8h	0.00442892	0.00081625
		MD_4h	-0.000650858	0.00233487		MD_8h	-0.00235225	0.00120581
		MD_4h	-0.000484706	0.00311678		MD_8h	0.000733167	-0.000126805
		MD_4h	-0.0019977	0.00259453		MD_8h	0.00230146	0.000537946
		MD_4h	-0.00134719	0.00246812		MD_8h	-0.000839604	-0.00142041
		MD_4h	-0.00156607	0.0024956		MD_8h	-0.00170941	0.00104111
		MD_4h	0.00135855	-0.000100667		MD_8h	-0.0014447	0.000588806
		MD_4h	0.00160539	-0.000129514		MD_8h	-0.000969304	-0.000834256
		MD_4h	0.000612814	-2.74e-05		MD_8h	0.00154917	0.00123656
		MD_4h	-0.000749485	-0.0001586		MD_8h	0.00490641	0.00138755
		MD_4h	-0.000233453	0.000444077		MD_8h	0.0055571	0.000635329
		MD_4h	0.000152334	-0.000132931		MD_8h	-0.00124343	0.000350587
		MD_4h	0.000255708	0.000642056		MD_8h	-0.00195772	-0.000341123
		MD_4h	-0.00208921	0.000168314		MD_8h	0.000490601	0.000566758
		MD_4h	-0.000963641	0.000566995		MD_8h	0.000950074	-0.000392155
		MD_4h	-0.00243231	0.000254208		MD_8h	-0.00322615	0.000954576
		MD_4h	-0.00034554	0.00127045		MD_8h	0.00176131	9.02e-05
		MD_4h	-0.00125087	0.000915092		MD_8h	0.00136428	0.000971526
		MD_4h	-0.00124297	0.000665655		MD_8h	0.00506097	7.88e-05
		MD_4h	-0.000774946	0.00129218		MD_8h	0.00362516	0.000763253
		MD_4h	-0.00201766	0.000731022		MD_8h	0.0032867	-0.00186619
		MD_4h	-0.0038525	0.000415951		MD_8h	0.00197965	-0.000803983
		MD_4h	-0.00145468	0.00040051		MD_8h	-0.00262801	0.000786394
		MD_4h	-0.00187956	0.000746959		MD_8h	0.000662384	0.000360483
		MD_4h	-0.00267208	0.000539178		MD_8h	-0.00122911	-0.00107445
		MD_4h	-0.00411967	0.000155145		MD_8h	-0.00234874	2.92e-05
		MD_4h	-0.00317765	0.000706804		MD_8h	0.00207905	0.000918454
		MD_4h	0.0016569	0.000142969		MD_8h	0.00326633	-0.00396248
		MD_4h	0.00168428	0.000391781		MD_8h	0.00211024	-0.00155964
		MD_4h	-0.00144451	0.000271058		MD_8h	0.00235758	-0.00120091
		MD_4h	0.000297549	0.000376163		MD_8h	0.0013381	0.000856965
		MD_4h	0.000613138	0.000761445		MD_8h	-0.00358485	0.000391877
		MD_4h	0.000365086	0.000237887		MD_8h	0.00297119	-0.00063481
		MD_4h	-0.00078041	0.000603503		MD_8h	0.00289264	0.00115668
		MD_4h	-0.00189062	0.000625381		MD_8h	0.00321529	0.00189485
		MD_4h	-0.000809966	0.000346508		MD_8h	-0.000407376	-9.48e-05
		MD_4h	-0.00224379	0.000523895		MD_8h	-0.000187199	-0.000508324
		MD_4h	0.000770589	0.00159419		MD_8h	0.00306135	-0.00131362
		MD_4h	-0.000628676	0.000788758		MD_8h	0.00407185	-0.00277972
		MD_4h	8.49e-05	0.00070311		MD_8h	0.0020204	0.000554863
		MD_4h	-0.00103223	0.00111355		MD_8h	-0.000806253	0.000257361
		MD_4h	-0.00204558	0.000527794		MD_8h	-0.00092488	-0.000377972
		MD_4h	-0.00163649	0.00109068		MD_8h	0.00183439	-0.000475187
		MD_4h	-0.00172559	0.000794528		MD_8h	0.000417494	0.000319786
		MD_4h	-0.000857411	0.000681558		MD_8h	0.0033124	-0.000776596
		MD_4h	-0.00238413	0.000269513		MD_8h	0.00439376	-0.0013019
		MD_4h	-0.00175699	0.000194456		MD_8h	-0.000648374	0.00128426
		MD_4h	0.00046584	-0.000459297		MD_8h	0.00384883	0.000621518
		MD_4h	0.00137564	-0.0023335		MD_8h	0.0006544	-0.000324029
		MD_4h	0.000289313	-0.002024		MD_8h	0.00128609	-0.00172447
		MD_4h	0.00307153	-0.00199574		MD_8h	0.00213768	-0.00138808
		MD_4h	5.41e-05	0.00107503		MD_8h	0.000348978	0.00198044
		MD_4h	0.00372086	-0.00100501		MD_8h	0.00118883	8.7e-05
		MD_4h	0.000269872	0.000124846		MD_8h	-0.00342095	0.000444577
		MD_4h	-0.000954168	-0.000452945		MD_8h	0.00517194	-0.00188538
		MD_4h	-0.00159715	0.000235197		MD_8h	0.0015672	0.000113511
		MD_4h	-0.00189737	0.000666872		MD_8h	0.00240869	4.14e-05
		MD_4h	-0.0018909	-0.000151188		MD_8h	0.00271393	0.00208961
		MD_4h	-0.00164209	-0.000656121		MD_8h	0.000867758	-0.00216998
		MD_4h	-0.00254538	-0.000553179		MD_8h	0.00566691	-0.00496912
		MD_4h	0.00157415	0.000931296		MD_8h	0.00674697	-0.00433272
		MD_4h	0.000596788	0.00129879		MD_8h	0.000505511	0.000227936
		MD_4h	-0.000756938	0.000924753		MD_8h	0.00348192	-0.000778563
		MD_4h	-0.00295915	0.000381193		MD_8h	0.00119906	-0.00150699
		MD_4h	-0.00269594	0.000482524		MD_8h	-0.00152879	-0.000338029
		MD_4h	-0.00240591	0.000199109		MD_8h	-0.0017215	-0.000225041
		MD_4h	-0.00303543	0.000210927		MD_8h	-0.000769005	-0.00139042
		MD_4h	-0.00344362	0.000437238		MD_8h	-0.00251689	-0.0002274
		MD_4h	-0.00225788	0.00053186		MD_8h	0.00203464	-0.00162533
		MD_4h	0.00118451	-0.000251108		MD_8h	-0.00122093	-0.000313332
		MD_4h	0.000196561	-0.00098373		MD_8h	0.00291418	-0.00231414
		MD_4h	5.81e-06	-0.000366808		MD_8h	-0.00181208	-0.00125681
		MD_4h	-2.13e-05	-0.000140557		MD_8h	0.00134518	0.000143039
		MD_4h	-0.0013537	0.000119781		MD_8h	-0.00204531	0.000633758
		MD_4h	1.88e-05	-1.59e-05		MD_8h	0.00343731	-0.000550052
		MD_4h	-0.00041654	0.000858119		MD_8h	0.00357976	-9.62e-05
		MD_4h	-0.000730209	0.000733346		MD_8h	0.0045622	-0.00107623
		MD_4h	-0.000469189	0.000439283		MD_8h	0.003371	0.00119076
		MD_4h	6.76e-05	0.00057527		MD_8h	0.00476088	0.000458511
		MD_4h	-0.000979411	0.000585635		MD_8h	0.00485996	-0.00281499
		MD_4h	-0.00130361	0.0011389		MD_8h	0.00649232	-0.00406396
		MD_4h	-0.00238302	0.000729494		MD_8h	0.0062135	-0.00220201
		MD_4h	-0.000776433	0.00067782		MD_8h	-0.00040088	-0.000235311
		MD_4h	-0.000367505	-0.000541666		MD_8h	-0.000288902	-0.000457109
		MD_4h	0.00321966	0.00058202		MD_8h	-3.76e-05	-0.0016425
		MD_4h	-0.000603679	-0.00110041		MD_8h	-0.00460217	0.000181919
		MD_4h	0.00144635	-0.00124128		MD_8h	0.00236845	-0.000988989
		MD_4h	0.000852555	0.000460048		MD_8h	0.00200718	-0.000110275
		MD_4h	0.000326141	0.00120334		MD_8h	-0.00294455	-0.000533964
		MD_4h	-0.0025336	9.99e-05		MD_8h	0.000744405	-0.000386744
		MD_4h	0.00468661	-0.00324546		MD_8h	-0.00154409	0.000792048
		MD_4h	0.005456	-0.00213497		MD_8h	0.00397603	-0.00106675
		MD_4h	-0.000657281	-0.000218418		MD_8h	-0.00282787	-8.32e-05
		MD_4h	0.00175257	0.000891309		MD_8h	0.000849138	-0.000266134
		MD_4h	0.00155314	0.000803839		MD_8h	0.00158983	-0.000389457
		MD_4h	0.000521229	0.000635958		MD_8h	-0.00142532	-0.00158085
		MD_4h	0.00134038	0.00124909		MD_8h	0.00268264	-0.000356557
		MD_4h	-0.000425392	0.00186656		MD_8h	0.00148647	0.00150684
		MD_4h	-0.000754559	0.00175646		MD_8h	0.0036068	0.000471656
		MD_4h	-0.0010204	0.00180834		MD_8h	0.00697291	-0.000882375
		MD_4h	-0.00191095	0.00180527		MD_8h	0.00581635	-0.00257164
		MD_4h	-0.00202695	0.00175244		MD_8h	-0.000429953	-0.000118278
		MD_4h	-0.00239046	0.0013718		MD_8h	0.0034512	-0.00095788
		MD_4h	-0.0015299	0.00154037		MD_8h	-0.00344533	0.00158131
		MD_4h	-0.00224277	0.0015979		MD_8h	0.000511189	-0.000248371
		MD_4h	-0.00346497	0.000533003		MD_8h	0.00238799	-0.000549484
		MD_4h	-0.00186063	0.000952712		MD_8h	0.000983186	-0.000683102
		MD_4h	-0.00279979	0.00116552		MD_8h	-0.000715056	0.000744013
		MD_4h	-0.00229128	0.00111952		MD_8h	0.000704965	0.00167701
		MD_4h	0.000143626	-0.000450122		MD_8h	0.00395033	0.000208562
		MD_4h	-0.00172408	-0.000197961		MD_8h	-0.00239877	0.00169525
		MD_4h	0.00325801	0.000804535		MD_8h	-0.00288961	0.000580999
		MD_4h	0.00295163	-0.000328903		MD_8h	-0.002557	-0.000184355
		MD_4h	0.00046736	0.000419921		MD_8h	0.00285877	-0.00242075
		MD_4h	-0.000561727	0.000311424		MD_8h	-0.00135447	-0.000321709
		MD_4h	-0.00110451	0.000521649		MD_8h	-0.000798731	-0.00062774
		MD_4h	-0.00173507	0.000310495		MD_8h	-0.00507242	0.00066629
		MD_4h	-0.00151336	0.00019015		MD_8h	0.00172795	-0.00208805
		MD_4h	-0.00255843	0.00077459		MD_8h	0.00353885	-0.000927978
		MD_4h	-0.00265983	0.00062216		MD_8h	0.000672648	-0.0004742
		MD_4h	-0.00291012	7.17e-05		MD_8h	-0.00236309	-0.000531957
		MD_4h	-0.00131114	0.000156817		MD_8h	-0.00436255	0.000670076
		MD_4h	0.00117533	-0.000342313		MD_8h	0.000270845	-0.000971604
		MD_4h	0.00136933	-0.000448208		MD_8h	-0.00396556	0.000558651
		MD_4h	0.000271845	-0.000680459		MD_8h	-0.00151021	-0.00101959
		MD_4h	-0.000285416	-0.000599727		MD_8h	-0.0012098	-0.000311544
		MD_4h	0.000115794	-0.000435009		MD_8h	-0.00235824	-0.00148691
		MD_4h	-0.00089652	-0.00143388		MD_8h	-0.000142076	-0.00171857
		MD_4h	0.000751699	-0.000874126		MD_8h	-0.00255046	0.000438263
		MD_4h	0.00137976	-0.00201734		MD_8h	-0.000237779	-0.00146275
		MD_4h	0.00151612	-0.00089133		MD_8h	0.000550018	-0.00193066
		MD_4h	-0.0001548	-0.000184895		MD_8h	0.00101325	-4.56e-05
		MD_4h	-0.000588316	6.67e-05		MD_8h	0.00147933	-0.00235702
		MD_4h	0.000646482	-0.00158468		MD_8h	0.00148401	-0.000879753
		MD_4h	0.00149526	-0.00124018		MD_8h	-0.000468335	-0.00166752
		MD_4h	0.00161377	0.00071965		MD_8h	0.00158544	-0.000459801
		MD_4h	-0.00101055	0.000896476		MD_8h	0.00399174	-0.00144455
		MD_4h	-0.000688175	0.000834643		MD_8h	-0.000471604	0.00018379
		MD_4h	-0.00180751	-0.00123852		MD_8h	0.00267037	-0.000253672
		MD_4h	-0.00133968	0.000777852		MD_8h	-0.0061179	-0.00171947
		MD_4h	-0.00200552	0.000110333		MD_8h	-0.00310661	-0.00132503
		MD_4h	-0.00241212	0.000496738		MD_8h	-0.00137624	-0.000634398
		MD_4h	-0.00261967	0.000628798		MD_8h	-0.00304595	-0.000464867
		MD_4h	-0.00207293	0.00100833		MD_8h	-0.00216441	-0.000620388
		MD_4h	-0.00202257	0.000807116		MD_8h	-0.00365649	-4.35e-05
		MD_4h	-0.00253244	0.000911092		MD_8h	-0.00242133	-0.00108059
		MD_4h	-0.00266707	0.00106018		MD_8h	-0.00357176	-0.000202762
		MD_4h	-0.00227094	0.000789671		MD_8h	-0.00152231	0.00136497
		MD_4h	-0.00180677	0.00061057		MD_8h	0.000499288	-0.00252898
		MD_4h	-0.00198867	0.00128508		MD_8h	0.000891567	-0.00134408
		MD_4h	-0.00124757	0.000774207		MD_8h	-0.00126608	-0.000674332
		MD_4h	-0.00216707	0.000483322		MD_8h	-0.00106283	-0.000427669
		MD_4h	-0.00272991	0.000773207		MD_8h	0.00139295	-0.000859104
		MD_4h	-5.36e-05	0.00128804		MD_8h	-0.00191246	-0.00128229
		MD_4h	-0.000213584	0.000765707		MD_8h	-0.000748326	-0.000273321
		MD_4h	-0.00213132	-8.82e-05		MD_8h	0.000110089	-0.000409174
		MD_4h	-0.000660251	0.000365259		MD_8h	0.00332474	-0.00233374
		MD_4h	-0.000205284	-0.000524931		MD_8h	0.00166026	-0.00132771
		MD_4h	-0.000656062	9.13e-05		MD_8h	0.00610883	-0.00135554
		MD_4h	-0.00132062	-0.00133328		MD_8h	0.000451306	-0.000826549
		MD_4h	-0.00193119	-0.000272199		MD_8h	-4.73e-05	-0.00102508
		MD_4h	-0.00146846	-0.00059477		MD_8h	0.00165181	-0.00235128
		MD_4h	-0.00143982	-0.000581736		MD_8h	0.00147249	-0.00111561
		MD_4h	-0.00123175	0.000619539		MD_8h	0.000364289	-0.000941415
		MD_4h	-0.00405242	-0.000146439		MD_8h	-0.000682075	-0.000570844
		MD_4h	-0.00321789	0.0005372		MD_8h	-0.000353234	-0.000549041
		MD_4h	-0.00147788	0.0011023		MD_8h	0.00304597	-0.0029786
		MD_4h	-0.00286847	0.000836429		MD_8h	0.0003792	-0.00146642
		MD_4h	-0.00132823	-0.000111541		MD_8h	0.00209329	-0.00233814
		MD_4h	-0.00229281	-0.000726461		MD_8h	-0.00319436	-0.000636978
		MD_4h	-0.000655944	-0.000593286		MD_8h	0.00190967	-0.00198912
		MD_4h	-0.000900206	0.000731639		MD_8h	0.000769674	0.000732167
		MD_4h	-0.00183662	0.000192604		MD_8h	0.000582527	-0.000854385
		MD_4h	-0.0033462	0.000200162		MD_8h	-0.00357745	-0.00103197
		MD_4h	0.00201543	-2.59e-05		MD_8h	-0.00307919	-0.000606552
		MD_4h	0.00135547	0.000162465		MD_8h	-0.00325523	-0.000498313
		MD_4h	0.000234265	0.00015052		MD_8h	-0.000600074	-0.000215496
		MD_4h	-0.00260891	0.000266013		MD_8h	0.00180311	-0.00256281
		MD_4h	-0.00111118	0.000479039		MD_8h	0.000398462	-0.000358334
		MD_4h	-0.00139212	0.000175929		MD_8h	-0.00023594	-0.000452758
		MD_4h	-0.00296626	7.23e-05		MD_8h	-0.000189748	-0.00198693
		MD_4h	0.00147021	-0.00173816		MD_8h	0.00167774	-0.000387968
		MD_4h	0.00283227	0.000400924		MD_8h	5.83e-05	-0.00161506
		MD_4h	-0.00166054	0.000867386		MD_8h	-0.00376416	0.000946146
		MD_4h	-0.00216013	0.000677263		MD_8h	0.00385729	-0.00170805
		MD_4h	-0.0024494	0.000600193		MD_8h	-0.00170419	-1.78e-05
		MD_4h	-0.00353393	9.17e-05		MD_8h	-0.00089814	-0.00074966
		MD_4h	-0.00190449	0.000533576		MD_8h	9.77e-05	0.000484126
		MD_4h	-0.00185045	-0.000340646		MD_8h	0.00175268	-0.000355705
		MD_4h	-0.00081395	-0.00113626		MD_8h	-0.00109184	-0.00109955
		MD_4h	-0.00230255	0.000359494		MD_8h	-0.00207398	-0.00108069
		MD_4h	-0.00377167	-7.48e-05		MD_8h	0.000798438	-0.00110979
		MD_4h	-0.00330526	-0.000506666		MD_8h	-0.00347119	-0.00107186
		MD_4h	-0.00302261	-0.000233559		MD_8h	-0.00136469	0.000457262
		MD_4h	-0.00247306	-0.000356594		MD_8h	0.00129388	-0.000558182
		MD_4h	0.00204129	0.000946847		MD_8h	-6.69e-05	-0.00218431
		MD_4h	0.00230264	0.00112698		MD_8h	-0.00333682	-0.00190708
		MD_4h	0.000994058	0.000154921		MD_8h	0.0027818	-0.000469715
		MD_4h	0.000191013	0.00113336		MD_8h	0.00336172	-0.00122765
		MD_4h	0.000174133	0.000747333		MD_8h	0.00356026	-0.00270971
		MD_4h	-9.01e-07	0.000747423		MD_8h	0.000926426	0.000430985
		MD_4h	-0.00171583	0.000420779		MD_8h	-0.00252838	-0.00109198
		MD_4h	-0.00205189	0.000169598		MD_8h	-0.00160145	-0.000244199
		MD_4h	-0.000270778	1.48e-05		MD_8h	0.00220993	-0.0015096
		MD_4h	-0.00116626	-0.000408708		MD_8h	0.00248476	-0.0018729
		MD_4h	-0.00202091	0.00100931		MD_8h	0.00259424	-0.0011481
		MD_4h	-0.000300461	0.000999531		MD_8h	-0.0011003	-0.00167249
		MD_4h	-0.000687636	0.000962553		MD_8h	-0.00153119	-0.00111176
		MD_4h	-0.0023181	0.000630444		MD_8h	-0.000835216	-0.00122881
		MD_4h	-0.00110856	0.0012131		MD_8h	0.00126301	-0.000944818
		MD_4h	-0.0012673	0.000450528		MD_8h	0.000225854	-0.00114446
		MD_4h	-0.002924	0.000836293		MD_8h	0.00179942	-9.05e-05
		MD_4h	-0.002137	0.000940371		MD_8h	0.00576479	-0.00205431
		MD_4h	-0.000769389	0.0014562		MD_8h	-0.00249704	-0.000157486
		MD_4h	-0.000962967	0.00147274		MD_8h	-0.000324307	-0.000237545
		MD_4h	-0.00100746	0.000387858		MD_8h	0.00109216	-0.00223966
		MD_4h	0.00258491	0.000591012		MD_8h	0.000450801	-0.00134672
		MD_4h	0.00233806	0.000184635		MD_8h	-0.00084397	-0.000694106
		MD_4h	0.000494152	0.00031218		MD_8h	-0.000765275	0.000302081
		MD_4h	-7.46e-05	0.000488896		MD_8h	-0.00127219	-9.73e-05
		MD_4h	-0.00162517	-0.000236361		MD_8h	0.00352423	-0.00115204
		MD_4h	-0.00112958	-0.000180823		MD_8h	-1.61e-05	-0.00271523
		MD_4h	-0.00144391	0.000107649		MD_8h	0.00331099	-0.00401505
		MD_4h	-0.00157199	0.0004831		MD_8h	-0.00221786	-0.000328062
		MD_4h	-0.000209931	0.00085157		MD_8h	-0.0001278	-4.71e-05
		MD_4h	-0.00368814	-0.000113547		MD_8h	-0.0040402	-0.00104524
		MD_4h	-0.00327276	0.000318807		MD_8h	0.00085738	-0.000451026
		MD_4h	-0.00160269	0.000439568		MD_8h	0.00120962	-0.00101308
		MD_4h	-0.00202383	0.000616979		MD_8h	0.00147949	-0.00277209
		MD_4h	-0.0012117	0.000549209		MD_8h	0.000453029	-0.00158268
		MD_4h	-0.00202196	0.000706137		MD_8h	-0.00108821	-0.00310394
		MD_4h	-0.00199754	6.47e-05		MD_8h	0.00869464	0.011658
		MD_4h	-0.0033369	0.000289327		MD_8h	0.000194749	-0.00016416
		MD_4h	-0.00280864	0.000637576		MD_8h	-0.00283318	-0.00180192
		MD_4h	-0.00315182	0.000508705		MD_8h	0.000622576	-0.0017126
		MD_4h	-0.00262273	0.000856679		MD_8h	0.0024942	-0.0018624
		MD_4h	-0.00282236	0.000707474		MD_8h	0.00126626	-0.00330212
		MD_4h	0.00028029	-0.000100216		MD_8h	-0.00199043	-0.00219375
		MD_4h	0.00153214	0.000456082		MD_8h	-0.00106226	-0.000976879
		MD_4h	-0.00134351	0.000315273		MD_8h	-0.00270654	-0.00135596
		MD_4h	-0.00196002	1.67e-05		MD_8h	0.00207521	-0.00102647
		MD_4h	-0.000768294	0.000293279		MD_8h	0.00270014	-0.000681673
		MD_4h	-0.00138667	0.000716682		MD_8h	0.000755524	0.000167569
		MD_4h	-0.000201162	0.001237		MD_8h	0.000545802	-0.00166905
		MD_4h	-0.00291308	0.00075504		MD_8h	-0.00178149	-0.00093207
		MD_4h	-0.00191178	0.00112648		MD_8h	-0.000179602	-0.00171172
		MD_4h	-0.00193189	0.000169071		MD_8h	0.00119648	-0.00210619
		MD_4h	-0.0032851	0.000267645		MD_8h	-0.000687227	3.52e-05
		MD_4h	-0.00355187	0.000234978		MD_8h	-0.000553708	-0.00180721
		MD_4h	-0.000168269	-0.000633692		MD_8h	-0.00188051	-0.00225482
		MD_4h	0.00241194	-0.0019946		MD_8h	0.000447727	-0.00312712
		MD_4h	0.00093989	-0.000553209		MD_8h	-0.00340701	-0.00188712
		MD_4h	0.00125764	0.000695773		MD_8h	0.0116143	-0.00541473
		MD_4h	-0.00109275	-0.00057615		MD_8h	0.00260423	-0.00294673
		MD_4h	-0.00113133	-0.00023269		MD_8h	-0.00215614	-0.00327504
		MD_4h	-0.000647053	0.0005708		MD_8h	-0.00427195	-0.00197303
		MD_4h	-0.00186031	0.000334839		MD_8h	0.00132304	-0.00397382
		MD_4h	-0.00278442	0.000116574		MD_8h	0.00155097	-0.00197569
		MD_4h	0.000505338	0.000167312		MD_8h	0.00152685	-0.00321216
		MD_4h	0.00236558	0.000432722		MD_8h	-0.00036826	-0.00142358
		MD_4h	-4.09e-05	-8.62e-05		MD_8h	0.000208779	-0.0015128
		MD_4h	-0.00100713	-0.000481209		MD_8h	-0.00142524	-0.00213988
		MD_4h	0.00267818	-0.00171415		MD_8h	-0.00243944	-0.000793605
		MD_4h	-0.00194767	-0.000550382		MD_8h	0.00297681	-0.00274837
		MD_4h	-4.9e-05	7.68e-05		MD_8h	0.000651128	-0.00241297
		MD_4h	-0.00251704	-9.58e-05		MD_8h	2.54e-05	-0.000963367
		MD_4h	-0.00131423	-0.00053584		MD_8h	-0.00211675	0.00026379
		MD_4h	-0.00173806	-0.000588491		MD_8h	0.00252752	-0.000703839
		MD_4h	-0.00110577	-0.000229293		MD_8h	-0.000287593	-0.00229196
		MD_4h	-0.00202222	-0.000361709		MD_8h	-0.00199942	-0.00142067
		MD_4h	-0.00037353	0.000385934		MD_8h	-0.000347389	-0.00170749
		MD_4h	-0.0022725	-0.000788429		MD_8h	0.00355887	-0.00222653
		MD_4h	-0.00286922	-0.000874321		MD_8h	0.00550738	-0.00262139
		MD_4h	-0.00179137	0.000402119		MD_8h	0.00724559	-0.00220475
		MD_4h	-0.00249646	0.000222353		MD_8h	0.00523953	-0.00339777
		MD_4h	-0.000419422	0.000441099		MD_8h	0.000552051	-0.000762012
		MD_4h	0.00226284	0.00181151		MD_8h	-0.00133663	-0.00160561
		MD_4h	-0.00108355	0.000751004		MD_8h	-0.00106643	-0.00228899
		MD_4h	3.11e-05	7.69e-05		MD_8h	-2.48e-05	-0.000477337
		MD_4h	0.000645719	0.000385062		MD_8h	-0.00249007	-0.000351251
		MD_4h	0.00297537	0.000968688		MD_8h	-0.00227987	-2.47e-05
		MD_4h	0.00154652	0.000467595		MD_8h	2.77e-05	-0.00180514
		MD_4h	-0.000411184	0.000584599		MD_8h	-0.00456256	-0.00077005
		MD_4h	-0.00186731	0.000158084		MD_8h	0.0020664	-0.0032755
		MD_4h	-0.000587083	0.0004309		MD_8h	0.00357721	-0.00194193
		MD_4h	-0.00289792	-0.00020185		MD_8h	0.00267755	-0.000309254
		MD_4h	-0.000645102	-0.0012071		MD_8h	7.47e-05	-0.000311617
		MD_4h	-0.00150664	0.000222801		MD_8h	-0.00131539	-0.000201239
		MD_4h	-0.00150406	0.00011917		MD_8h	-0.00122711	-0.00143954
		MD_4h	-0.00146924	0.000747195		MD_8h	0.00408594	-0.00361194
		MD_4h	-0.000204915	0.000429131		MD_8h	0.00151166	-0.0013133
		MD_4h	-0.00159286	0.000364352		MD_8h	-0.00190381	-0.000826695
		MD_4h	-0.00114411	-0.000344385		MD_8h	-0.000152807	-0.00102003
		MD_4h	-0.00124551	-0.000401426		MD_8h	0.00522594	0.000809009
		MD_4h	-0.000585231	0.000275623		MD_8h	0.000579304	-0.00260222
		MD_4h	-0.0025761	0.000217659		MD_8h	0.00346733	-0.00282804
		MD_4h	-0.00191461	0.00051797		MD_8h	0.000344201	-0.00125891
		MD_4h	-0.00206966	0.00107217		MD_8h	-0.00146381	0.000673841
		MD_4h	-0.00165792	0.00130004		MD_8h	0.000157882	-8.64e-05
		MD_4h	-0.00321584	0.00072363		MD_8h	-0.00239499	-5.74e-05
		MD_4h	0.0024189	0.00195003		MD_8h	0.000556161	-0.0010226
		MD_4h	-0.000367555	0.000413344		MD_8h	-0.00090151	-0.000135628
		MD_4h	0.00143341	-8.27e-05		MD_8h	0.00316204	-0.00055877
		MD_4h	0.00204649	0.000416252		MD_8h	0.00155435	-0.00185388
		MD_4h	-0.00107494	-0.000808556		MD_8h	0.00234926	-0.00191526
		MD_4h	0.000709899	-0.000798471		MD_8h	-0.00082165	-0.000917335
		MD_4h	-0.00249121	-0.000571056		MD_8h	0.000620028	-0.00151729
		MD_4h	0.00123089	-0.00067805		MD_8h	0.00272983	-0.00224453
		MD_4h	-0.000540832	-5.15e-05		MD_8h	-0.00225253	0.000275717
		MD_4h	-0.000755906	-0.000390639		MD_8h	-0.00408555	-0.00162709
		MD_4h	6.73e-05	0.00117633		MD_8h	0.00199999	-0.00350811
		MD_4h	0.000814818	0.00052215		MD_8h	0.000325037	-0.00141223
		MD_4h	-0.00225664	-0.000171791		MD_8h	-0.00115962	-0.000248557
		MD_4h	-0.000512815	-0.000444637		MD_8h	0.00287447	-0.00197106
		MD_4h	-0.00107725	0.000214941		MD_8h	0.00242408	-0.00201845
		MD_4h	-0.00192341	0.000571779		MD_8h	0.000397877	-0.000547805
		MD_4h	-0.00129591	0.00037878		MD_8h	-0.00127127	-0.00330198
		MD_4h	-0.00313897	0.000145849		MD_8h	0.000719612	-0.00085102
		MD_4h	-0.00123822	0.000180845		MD_8h	-0.000362041	-0.000594975
		MD_4h	0.000284736	-0.00288287		MD_8h	0.00237536	-0.00152099
		MD_4h	0.000621461	0.000156167		MD_8h	-0.00189648	-0.00196223
		MD_4h	0.00253195	-0.00245857		MD_8h	-1.74e-05	-0.00378735
		MD_4h	0.000630102	-0.00159038		MD_8h	-0.00328607	-0.00204807
		MD_4h	-0.0021881	-0.000201583		MD_8h	-0.00282044	-0.00131956
		MD_4h	0.0029304	-0.000730824		MD_8h	8.94e-05	-0.00229024
		MD_4h	0.00145272	-0.00102469		MD_8h	0.000160221	-0.000538596
		MD_4h	-0.00258562	-0.000651384		MD_8h	-0.000488855	-0.000913626
		MD_4h	-0.00109564	-0.000541844		MD_8h	-0.00191008	-0.00122766
		MD_4h	-0.000701596	-0.000445065		MD_8h	-0.00130723	-0.00181428
		MD_4h	-0.00314017	-0.00068888		MD_8h	0.00155834	-0.00329644
		MD_4h	-0.000745181	-0.00187222		MD_8h	-0.00228931	-0.00182511
		MD_4h	0.00093406	-0.0032873		MD_8h	-0.000369638	-0.00266002
		MD_4h	-0.00106618	-0.00186262		MD_8h	0.000185886	-0.00202152
		MD_4h	0.00180807	-0.00229783		MD_8h	-0.00104778	-0.000385517
		MD_4h	0.00157878	-0.001904		MD_8h	0.00134535	-0.00149943
		MD_4h	0.000975461	0.000540854		MD_8h	-0.0020881	-0.000162834
		MD_4h	0.00107678	0.000387324		MD_8h	0.000198709	-0.00187175
		MD_4h	-0.00100561	0.000154212		MD_8h	0.00169781	-0.0029422
		MD_4h	-2.41e-05	-0.000209607		MD_8h	-0.000120462	-0.00155568
		MD_4h	-0.00158495	-0.000646669		MD_8h	-0.00306136	0.00101864
		MD_4h	-0.00270403	0.000322327		MD_8h	-0.00283546	0.000191334
		MD_4h	-0.00165509	-0.000494147		MD_8h	0.00307704	-0.00204987
		MD_4h	0.000559098	0.000310518		MD_8h	0.00180569	-0.0019115
		MD_4h	-0.00075156	0.00022086		MD_8h	0.000511847	-0.00230462
		MD_4h	-0.00114786	0.000437059		MD_8h	0.00169819	-0.00341761
		MD_4h	0.00186832	-0.00032543		MD_8h	0.00275454	-0.00251229
		MD_4h	0.00164747	-0.000223472		MD_8h	-0.00203768	-0.00113498
		MD_4h	0.000202785	3.99e-05		MD_8h	-0.0015794	-0.000804986
		MD_4h	-0.000374525	-7.42e-05		MD_8h	0.00103496	-0.000738034
		MD_4h	-0.000858471	0.000113389		MD_8h	-0.00237892	-0.00208679
		MD_4h	-0.00252252	-4.31e-05		MD_8h	0.0012993	-0.00127421
		MD_4h	-0.000964314	0.000581537		MD_8h	-0.000780924	-0.00253462
		MD_4h	-0.00140882	-0.00023934		MD_8h	-0.00253256	-0.00153703
		MD_4h	0.00314188	-0.0041164		MD_8h	0.00257189	-0.00161983
		MD_4h	0.00407511	-0.00443502		MD_8h	-0.00266335	-0.000202013
		MD_4h	0.00122345	-0.000450471		MD_8h	-0.00209099	-0.00266528
		MD_4h	-0.000969568	0.00030712		MD_8h	0.0008973	-0.00123074
		MD_4h	-0.00116142	0.000610198		MD_8h	-0.000631614	-0.000287331
		MD_4h	2.96e-05	0.00079216		MD_8h	0.00119001	-0.000640152
		MD_4h	-0.00181492	0.000175157		MD_8h	-0.00143946	-0.000299772
		MD_4h	-0.00178478	0.000534684		MD_8h	0.00232533	-0.000664078
		MD_4h	-0.00273962	0.00011454		MD_8h	0.00298517	0.000102882
		MD_4h	-0.00350918	-4.01e-05		MD_8h	0.00645748	-0.0030967
		MD_4h	-0.000322383	-0.000788208		MD_8h	-0.00505603	-0.00010602
		MD_4h	-0.00124302	-0.000405921		MD_8h	-0.00152122	0.000506356
		MD_4h	0.0002714	-0.00213991		MD_8h	-0.00202907	-0.00130497
		MD_4h	-0.000896784	0.000215393		MD_8h	-0.00302469	-0.00161664
		MD_4h	-0.000119261	-0.000243446		MD_8h	-0.000934786	-0.000965022
		MD_4h	-0.0014604	-0.000135233		MD_8h	0.00130305	-0.00214458
		MD_4h	-0.00350832	-0.000303076		MD_8h	0.00337401	-0.00247685
		MD_4h	-0.00228231	-8.45e-07		MD_8h	-0.000678581	0.00019476
		MD_4h	0.00116722	0.000446769		MD_8h	-0.00529729	0.00084096
		MD_4h	0.000203424	0.000367804		MD_8h	-0.0043999	-0.00134841
		MD_4h	-0.0013277	0.000641865		MD_8h	0.00101473	-0.00181931
		MD_4h	0.00519128	0.00123337		MD_8h	0.00017505	-0.000476942
		MD_4h	0.00156618	0.000534666		MD_8h	-0.000339745	-0.00185555
		MD_4h	-4.11e-05	0.000113874		MD_8h	-0.00136747	-0.00272905
		MD_4h	-0.00219542	7.58e-05		MD_8h	0.0006876	0.000449939
		MD_4h	-0.0019685	0.000573741		MD_8h	-0.00103094	-8.4e-05
		MD_4h	0.001304	0.000546469		MD_8h	-0.00078254	1.67e-05
		MD_4h	-0.00122863	0.000669844		MD_8h	-0.00263379	-0.00292984
		MD_4h	-0.00311525	0.000273511		MD_8h	0.000776383	-0.000926728
		MD_4h	-0.00283027	0.000308816		MD_8h	0.00230169	-0.00274422
		MD_4h	-0.00318447	0.000189946		MD_8h	0.000980921	-0.00246396
		MD_4h	-0.00103843	0.000657308		MD_8h	-0.00238996	-0.00175812
		MD_4h	0.00323736	-0.000745182		MD_8h	-0.00335398	-0.00367657
		MD_4h	0.000934536	-0.000401928		MD_8h	-8.5e-05	-0.00170922
		MD_4h	-0.0013458	0.00057293		MD_8h	-0.00286173	-0.0010043
		MD_4h	-0.00233784	0.000605259		MD_8h	0.00261368	-0.00202571
		MD_4h	-0.000120961	0.000852883		MD_8h	0.00049838	-0.00097808
		MD_4h	0.000137239	3.35e-05		MD_8h	0.00396557	-0.0037434
		MD_4h	3.88e-05	0.000532433		MD_8h	2.57e-05	-0.000668298
		MD_4h	-0.00210589	0.000494694		MD_8h	0.00325188	-0.00197184
		MD_4h	-0.0012296	0.000786677		MD_8h	-0.00352778	0.000384538
		MD_4h	-0.00061221	0.000719091		MD_8h	-0.000964248	-0.000371814
		MD_4h	-0.00207136	0.00035473		MD_8h	-0.00104184	-0.00161183
		MD_4h	-0.00405232	6.25e-05		MD_8h	-0.000612065	-0.00181101
		MD_4h	-0.00181229	0.000884642		MD_8h	0.00040367	-0.00170439
		MD_4h	-0.00218685	0.000328621		MD_8h	-0.00270361	-0.000984079
		MD_4h	-0.00259468	4.33e-06		MD_8h	0.00121514	-0.00277522
		MD_4h	-0.00215296	0.000284532		MD_8h	-6.48e-05	-0.000768892
		MD_4h	-0.00183533	-0.000390299		MD_8h	-0.00160467	-0.0012369
		MD_4h	-0.000555754	-0.000523351		MD_8h	-0.000223926	-0.00302289
		MD_4h	0.00214753	-0.00286811		MD_8h	-0.000997644	-0.00166153
		MD_4h	0.00266935	-0.00333278		MD_8h	-0.00139415	-0.00352708
		MD_4h	0.00260894	0.000944765		MD_8h	0.00228564	-0.00355563
		MD_4h	0.00111755	-0.000660606		MD_8h	-0.00199445	-0.000874989
		MD_4h	-0.000621385	0.000185714		MD_8h	0.000463083	-0.00267919
		MD_4h	-0.00116161	-0.00102097		MD_8h	0.00214266	-0.00196505
		MD_4h	-0.000226329	-0.000815663		MD_8h	0.00196154	-0.00140373
		MD_4h	0.00179619	0.00085246		MD_8h	0.00583456	-0.00340392
		MD_4h	0.00020444	0.000193021		MD_8h	0.00546234	-0.00206454
		MD_4h	-0.00163061	-2.07e-05		MD_8h	0.00271902	-0.00379503
		MD_4h	-0.00210535	-0.000280866		MD_8h	-0.00179224	-0.00258112
		MD_4h	-0.00274805	0.000224475		MD_8h	-0.000822504	-0.00143344
		MD_4h	-0.000430282	6.49e-05		MD_8h	0.00416596	-0.00326688
		MD_4h	-0.00015097	0.00103573		MD_8h	0.00258599	-0.00275031
		MD_4h	-0.000214114	0.000719773		MD_8h	-0.00128095	-0.00274943
		MD_4h	0.00312245	-0.000816201		MD_8h	-0.00199413	-0.00262949
		MD_4h	-0.000536328	-0.000502665		MD_8h	0.000456038	-0.00131069
		MD_4h	0.00247506	-0.00223748		MD_8h	-0.00408628	-0.000500552
		MD_4h	-0.00183504	-0.000717352		MD_8h	-0.00121037	-0.00233185
		MD_4h	-0.00174467	-3.69e-05		MD_8h	-0.0011292	-0.000984888
		MD_4h	0.000608427	0.0013283		MD_8h	0.004518	-0.00303935
		MD_4h	0.0021939	0.00143772		MD_8h	-0.000125718	-0.0019225
		MD_4h	-0.000249137	0.000951048		MD_8h	-0.001055	-0.00139843
