# Supplementary material for: Acarbose redirects gut microbiome utilization of dietary carbohydrates to suppress anaphylaxis in mice
Source: Nat Microbiol. 2026 May 12;11(6):1598–611. doi: 10.1038/s41564-026-02350-2 (PMC13236591; doi:10.1038/s41564-026-02350-2)
Supplement: Supplementary file 9 — Statistical source data. [file 41564_2026_2350_MOESM9_ESM.xlsx]

## Sheet: Extended Data 1c
	Diarrheoa incidence (%)
	Challenge	Ctrl								Acr
	1	0	0	100	100	0	100	100	0	0	0	0	0	0	0	0	0
	2	100	0	0	0	100	0	100	0	0	0	0	0	0	0	0	0
	3	0	100	100	0	0	0	0	0	0	0	0	0	0	0	0	0
	4	0	0	100	0	100	0	100	0	0	0	0	0	0	0	0	0
	5	0	0	100	0	100	0	100	0	0	0	0	0	0	0	0	0
	6	0	0	100	0	100	0	100	0	0	0	0	0	0	0	0	0
	7	0	100	100	100	100	0	100	100	0	0	0	0	0	0	0	0
	8	0	0	0	0	0	0	100	0	0	0	0	0	0	0	0	0
	9	0	0	100	100	100	0	100	100	0	0	100	0	0	0	0	0

## Sheet: Extended Data 1d
	Diarrheoa Clinical Score
	Challenge	Ctrl								Acr
	1	0	2	4	3	2.5	3	4	2.5	1	0	0	0	0	0	0	0
	2	4	2	2.5	2	3	2.5	3	2.5	1	0	0	0	0	2	0	0
	3	2	3	4	2.5	2	2.5	1	2.5	0	0	0	0	0	0	0	0
	4	2.5	2.5	4	2.5	4	2.5	4	2	0	0	0	0	0	0	0	0
	5	2	0	4	2	4	0	4	2	0	0	0	0	0	0	0	0
	6	2	2	4	2	4	0	4	2.5	0	0	0	0	0	0	0	0
	7	1	3	4	4	4	0	4	3	0	0	0	0	0	0	0	0
	8	1	2.5	2.5	2.5	2.5	0	4	2.5	0	0	2	0	2	0	0	0
	9	0	0	4	4	4	0	4	4	1	0	4	0	0	0	0	0

## Sheet: Extended Data 1e
	The change of body temperature (ºC)
	Time (min)	Ctrl															Mgl															Vgl
	0	0	0	0	0	0	0	0	0	0	0	0	0	0	0		0	0	0	0	0	0	0	0	0	0	0	0	0	0	0	0	0	0	0	0	0	0	0	0	0	0	0	0	0	0
	10	-1.7	0.7	0.1	-1.6	-1.3	0.4	-1.8	0	-0.2	-0.4	-0.3	0.2	0.2	0.4		-0.8	-0.8	0.7	0.3	0.7	0.8	-0.9	-0.4	-0.5	0.3	0.5	0.5	0.2	-0.4	-0.2	0.4	-1.4	-0.5	-0.5	-1.1	-0.2	1	-0.6	0	-2.1	0.7	0	0.3	1.6	1.7
	20	-4.4	-1.5	-2.3	-3.9	-2.6	-1.6	-2.8	-2.5	-3.5	-2.7	-2	-2	-2.8	-2.6		-2.7	-2.3	-0.6	-1	-1.4	0.9	-3.5	-3.3	-2.5	-1.3	0.4	-1.9	-0.1	-2.4	-2	-0.8	-2.7	-2.5	0.2	-3.8	-1	1.5	-2.4	0.2	-3.5	-1	-0.4	0.1	1.6	0.9
	30	-6.2	-3.3	-4	-5.5	-4.8	-3.5	-3.9	-3.7	-5	-5.3	-4.1	-4.8	-4.8	-4.5		-5	-3.4	-2.4	-2.7	-3.6	0.9	-4.7	-6	-4.9	-3.5	0	-4.6	-0.4	-4.7	-3.9	-2.3	-4.2	-4.1	0.2	-5.3	-1.4	1.4	-4.3	0.3	-4.3	-3	-1.3	-2.1	1	-1.2
	40	-7.3	-3.9	-5.4	-6.7	-5.5	-4.8	-4.7	-4.4	-5.9	-6.5	-5.5	-5.8	-5.7	-5.4		-5.2	-4.4	-2.7	-3.2	-4.5	0.8	-5.1	-7.3	-5.3	-4.4	0	-5.6	-1.3	-5.7	-4.9	-3.4	-5.5	-5	0.4	-6.4	-1.9	0.9	-5.7	0.1	-4.2	-4.2	-1.6	-3.4	1.1	-2.9
	50	-8.1	-3.5	-6.3	-7.6	-5.5	-5.1	-4.2	-4.9	-6.4	-7.4	-6.7	-6.4	-5.9	-6		-6	-4.7	-3	-3.4	-4.9	1	-5	-7.5	-5.6	-4.5	-0.1	-6.1	-1.4	-5.9	-5	-3.7	-6.1	-5	0.1	-6.6	-1.6	1.4	-6.7	0.1	-3.7	-4.4	-1.4	-3.8	0.7	-2.9
	60	-8.8	-3.1	-6.6	-8.2	-5.4	-5.4	-4.2	-4.7	-6.3	-7.9	-6.7	-6.5	-5.9	-6.6		-5.9	-4.4	-2.4	-3.1	-5.2	0.9	-5	-7.8	-5.6	-4.1	0	-6.6	-1.1	-6	-5	-3.5	-5.8	-6.1	0.1	-6.4	-1.3	1.9	-7.3	-0.2	-3.7	-4.4	-0.7	-3.6	1.1	-2.8
	70	-9.2	-2.7	-6.9	-8.2	-4.9	-5.2	-4.2	-4.4	-5.6	-7.8	-6.7	-6.3	-5.9	-6.5		-5.4	-4	-1.5	-3.2	-5.6	0.8	-4.8	-7.4	-5.5	-3.8	0.2	-6.4	-0.9	-5.9	-4.6	-3.3	-5.4	-6.1	0.2	-6.5	-1.1	2.1	-7.4	-0.7	-3.5	-4.1	-0.6	-2.9	1.4	-2.6
	80	-9	-1.9	-6.7	-7.7	-4.7	-4.9	-4	-4.1	-4.9	-7.4	-6.3	-5.9	-6	-6.4		-4.8	-3.5	-0.8	-3	-5.3	0.8	-4.9	-6.6	-5.3	-3.6	0	-6	-0.2	-5.7	-4	-2.6	-5.1	-5.5	0	-5.9	-1.3	2.2	-7.6	-1	-2.6	-2.9	-0.5	-2.8	0.8	-2.1
	90	-8.6	-1.4	-5.8	-6.6	-4.5	-4.5	-4	-3.6	-3.8	-6.6	-6.1	-5.8	-5.4	-5.8		-4.4	-3	-0.4	-2.8	-5	0.8	-4.4	-6.7	-4.8	-3.4	0.2	-5.7	0.1	-5.3	-3.8	-2.1	-5.3	-5.5	0	-5.8	-1.8	1.9	-7.2	-1.1	-2.2	-2.3	-0.8	-2.2	1.4	-1.9
	100	-7.9	-0.9	-5.6	-5.9	-4.3	-4.3	-3.6	-3.3	-3	-5.6	-5.6	-5.3	-5	-4.9		-3.8	-2.7	-0.4	-2.4	-4.3	1	-4.2	-6.1	-5	-3	0.1	-5.2	0.2	-5.1	-3.3	-1.9	-5	-5	0.1	-6	-1.7	1.9	-7	-1.2	-2.1	-1.9	-0.3	-2	1	-1.8
	110	-7.1	-0.7	-5.4	-5.6	-4.1	-3.8	-3.4	-3.1	-2.6	-5.3	-4.8	-5.3	-4.5	-4.3		-3.3	-2.4	-0.1	-2.2	-4	0.6	-4	-5.6	-4.3	-2.4	-0.1	-5	0.2	-4.7	-2.9	-1.7	-4.6	-5.1	0.2	-5.2	-1.8	2	-6.8	-0.8	-1.8	-2.2	-0.1	-1.8	1.2	-1.7
	120	-6.1	-0.3	-5.1	-5.4	-3.4	-3.5	-2.9	-3	-1.7	-5	-4.1	-5	-4.4	-3.4		-3.1	-1.9	-0.5	-2.1	-3.6	0.7	-4	-5.3	-4	-2.6	0.1	-4.3	0.1	-4.4	-2.5	-1.3	-3.7	-4.5	0.1	-4.6	-1.1	1.6	-6.6	-1.2	-1.5	-1.9	0.4	-2	2.1	-1
