# Supplementary material for: Acarbose redirects gut microbiome utilization of dietary carbohydrates to suppress anaphylaxis in mice
Source: Nat Microbiol. 2026 May 12;11(6):1598–611. doi: 10.1038/s41564-026-02350-2 (PMC13236591; doi:10.1038/s41564-026-02350-2)
Supplement: Supplementary file 10 — Statistical source data. [file 41564_2026_2350_MOESM10_ESM.xlsx]

## Sheet: Extended Data 2b
	The frequency of RORγt+ pTreg cells (%)
	Small intestinal lamina propria			Colon lamina propria			MLNs			Peritoneal lavage fluid
	Ctrl	Acr		Ctrl	Acr		Ctrl	Acr		Ctrl	Acr
	5.87185	3.52974		3.1163	2.62548		0.411012	0.569969		0.332889	0.82892
	1.22651	10.6187		2.43285	3.15963		0.48576	0.423948		0.254214	0.781396
	3.4068	13.9886		1.83175	4.61022		0.257632	0.72708		0.488862	0.924744
	4.2024	10.8083		1.92637	5.72702		0.36256	0.49914		0.418441	1.41417
	2.21361	12.382		2.522	3.49062		0.263128	0.397761		0.53244	1.23666
	2.11783	6.62442		2.50595	5.12736		3.06438	0.295505		0.889204	0.75769
	1.16699	4.98916		1.62996	4.14849		0.308808	0.5727		0.939463	1.01936
	3.81619	18.0471		2.19127	5.01319		0	0.551628		1.93307	0.84912

## Sheet: Extended Data 2c
	Relative expression of Il4 and Il13 in the small intestine
	Il4			Il13
	Ctrl	Acr		Ctrl	Acr
	2.03431	0.938396		1.42491	1.25207
	0.837884	0.577164		0.59733	1.03929
	0.168322	3.2221		0.546486	0.495414
	1.34824	4.81966		0.22578	1.27707
	0	0.98841		0.484251	0.939226
	1.34037	0.748068		0.309015	0.939142
	1.12841	0.47084		3.83407	0.595952
	0.142462	0.316454		0.57816	0.350409

## Sheet: Extended Data 2d
	Serum OVA-specific IgE (ng/mL)
	Ctrl	Acr
	1.1131	0.809048
	0.803432	1.95583
	1.11855	2.58203
	0.735741	1.1349
	0.775297	2.67551
	0.403832	2.3844
	1.93482	2.13396

## Sheet: Extended Data 2e
	Relative expression of Il9 in the small intestine
	Il9
	Ctrl	Acr
	0.100667	6.59495
	0.268061	1.67622
	0.364096	2.53799
	1.76672	0.789191
	2.98214	1.97595
	0.690457	1.01258
	0.827858	0.531185

## Sheet: Extended Data 2f
		Serum OVA-specific IgG subtype (OD450)
		IgG1																		IgG2a																		IgG2b
	Dilution	Ctrl								Acr									Dilution	Ctrl								Acr									Dilution	Ctrl								Acr
	1000	3.282	3.262	3.466	3.289	3.29	3.286	0.009	0.004	2.856	3.152	3.044	3.294	2.66	3.075	0.001	0.008		100	0.865	1.044	0.707	3.199	0.434	2.529	0.004	0.006	0.073	0.452	2.435	0.637	0.441	0.104	0.011	0.012		1000	3.009	1.583	1.313	3.613	1.939	2.281	0.004	0.006	0.328	0.662	0.534	1.369
	2000	2.72	2.634	2.891	2.739	2.919	3.199	0.009	0.003	2.599	2.78	2.557	2.689	1.997	2.567	0.006	0.005		200	0.438	0.553	0.394	2.167	0.241	1.36	0.009	0.007	0.06	0.265	1.503	0.365	0.274	0.087	0.023	0.006		2000	1.691	0.868	0.712	3.225	1.048	1.341	0.007	0.006	0.182	0.34	0.264	0.708
	4000	2.106	1.984	2.5	2.038	2.366	2.741	0.007	0.023	1.642	2.27	2.257	2.477	1.403	1.788	0.008	-0.004		400	0.253	0.341	0.238	1.141	0.154	0.786	0.016	0.007	0.043	0.153	0.769	0.227	0.177	0.077	0.016	0.002		4000	0.9	0.477	0.4	2.153	0.568	0.756	0.025	0.009	0.108	0.205	0.148	0.379
	8000	1.509	1.153	1.85	1.395	1.799	2.084	0.004	0	0.995	1.318	1.304	1.603	0.744	1.083	0.014	0.009		800	0.162	0.166	0.135	0.598	0.1	0.422	0.018	0.004	0.043	0.091	0.412	0.125	0.102	0.063	0.01	0.005		8000	0.567	0.261	0.224	1.175	0.308	0.374	0.011	0.004	0.082	0.127	0.111	0.219
	16000	0.751	0.747	1.07	0.814	1.009	1.331	0.004	0.011	0.547	0.927	0.826	1.067	0.459	0.719	0.008	0.008		1600	0.108	0.116	0.093	0.352	0.078	0.256	0.003	0.007	0.043	0.071	0.231	0.087	0.075	0.05	-0.004	0.004		16000	0.271	0.164	0.144	0.671	0.186	0.198	0.011	0.007	0.075	0.102	0.098	0.137
	32000	0.466	0.434	0.643	0.508	0.63	0.827	0.004	0.006	0.292	0.471	0.465	0.594	0.257	0.361	0.015	0.007		3200	0.082	0.08	0.069	0.2	0.061	0.162	0.026	0.011	0.043	0.056	0.135	0.044	0.042	0.046	0.002	0.003		32000	0.181	0.115	0.092	0.369	0.099	0.124	0.013	0.015	0.057	0.066	0.066	0.094
[truncated: 4 more columns]

## Sheet: Extended Data 2g
	The change of body temperature (ºC)
	Time (min)	Ctrl							Acr
	0	0	0	0	0	0	0	0	0	0	0	0	0	0	0
	10	-3.1	-1.1	-1.7	-2.8	-0.8	-1.6	0	0.8	-2.2	-1.6	-2.5	-1.1	-0.1	-1.4
	20	-7.3	-4.1	-4.8	-5.6	-4.5	-4.7	-2.9	0.1	-4	-4.8	-3.6	-4.2	-3.5	-5.2
	30	-10.1	-6.6	-7.5	-8.5	-5.9	-6.7	-5.3	0.6	-5.4	-5.3	-4.9	-5.6	-5.3	-7.1
	40	-11.2	-8	-8.6	-9.5	-7.1	-8.1	-6.2	0.3	-5.7	-5.7	-6.3	-5.8	-6.6	-8.8
	50	-12.4	-9.2	-9.9		-8	-9.5	-7.2	0.7	-5.3	-5.5	-7.2	-5.8	-7.6
	60	-13.2	-10.2	-10.7		-8.9	-10.2	-8	0.4	-4.4	-4.3	-7.6	-5	-8.7
	70	-13.8	-10.5	-11.3		-9.8	-10.9	-8.4	0.1	-3.6	-3.6	-7.1	-4.3	-9.3
	80	-14.4	-10.6	-11.9		-10.4	-11.2	-8.7	0.1	-3.5	-3.4	-6.8	-3.1	-9.7
	90	-14.8	-10.1	-12.4		-10.7	-11.1	-9	0.1	-2.8	-2.6	-6.3	-2.2	-9.8
	100	-15.1	-9	-12.9		-10.5	-10.9	-8.8	-0.2	-1.2	-1.7	-5.2	-1.6	-9.6
	110	-15	-7.9	-13.1		-10.1	-10.4	-8.3	0.3	-1.1	-1.3	-4.3	-1.4	-9.2
	120	-14.8	-6.9	-12.8		-9.8	-9.6	-8	0.2	-0.8	-1.5	-3.8	-1	-8.9
