# Supplementary material for: Acarbose redirects gut microbiome utilization of dietary carbohydrates to suppress anaphylaxis in mice
Source: Nat Microbiol. 2026 May 12;11(6):1598–611. doi: 10.1038/s41564-026-02350-2 (PMC13236591; doi:10.1038/s41564-026-02350-2)
Supplement: Supplementary file 11 — Statistical source data. [file 41564_2026_2350_MOESM11_ESM.xlsx]

## Sheet: Extended Data 3a
	LDA score (log10)
	ASV	LDA score (log10)
	g__Lactobacillus	-5.04307
	g__Muribaculaceae	-4.94368
	g__Faecalibaculum	-4.9065
	g__Romboutsia	-4.79766
	g__Marvinbryantia	-3.60216
	g__Clostridia_UCG-014	-3.261
	g__Flavonifractor	3.16596
	g__Clostridioides	3.59977
	g__Helicobacter	3.61663
	g__Uncultured.ASV2	4.32724
	g__Bacteroides.ASV2	4.34197
	g__Anaerostipes	4.64275
	g__uncultured	4.68329
	g__Bacteroides	4.79748
	g__Parabacteroides	5.14547

## Sheet: Extended Data 3b
	The relative abundance of P. distasonis and P. goldsteinii
	Species	Ctrl								Acr
	P. distasonis	0.088245	0.025156	0.040511	0.046924	0.019498	0.013827	0.021291	0.204663	0.220512	0.120351	0.189417	0.064832	0.101882	0.091311	0.171382	0.17016
	P. goldsteinii	0.00671169	0.0197193	0.00253435	0.0448479	0.0146507	0.0028324	0.00539377	0.0747629	0.022319	0.018796	0.0697	0.012564	0.014392	0.001242	0.027641	0.037479
