# Supplementary material for: Acarbose redirects gut microbiome utilization of dietary carbohydrates to suppress anaphylaxis in mice
Source: Nat Microbiol. 2026 May 12;11(6):1598–611. doi: 10.1038/s41564-026-02350-2 (PMC13236591; doi:10.1038/s41564-026-02350-2)
Supplement: Supplementary file 12 — Statistical source data. [file 41564_2026_2350_MOESM12_ESM.xlsx]

## Sheet: Extended Data 4a
	Succinate concentration (mM)
	Peritoneal lavage fluid			Serum			Cecum			Colon
	Ctrl	Acr		Ctrl	Acr		Ctrl	Acr		Ctrl	Acr
	5.42	5.27		9	2.1		0.18	29.01		0.36	30.71
	5.29	6.38		2.3	3.4		1.34	44.36		0.36	31.8
	7.04	6.7		0.6	1.5		0.75	47.09		0.54	21.09
	9.1	8.91		0.8	2.3		0.55	54.14		0.42	36.42
	6.97	3.85		1.2	5.2		0.31	104.22		0.85	87.59
	8.01	5.65		1.1	5.3		0.68	109.68		0.42	197.45
	6.86	7.34		3.3	3.8		0.2	107.23		0.28	49.17
	7.55	2.46		6.1	2.29		0.2	0.66		0.58	0.03
	4.66	4.52		5.4	1.47		0.09	39.62		0.12	6.4
	4.34	5.24		5.79	4.32		0.06	2.04		0.02	0.33
	5.61	3.98		2.39	2.83		0.06	0.41		0.56	0.53
	5.87	3.29		2.47	29.9		0.21	31.99		0.41	4.39
	9.38	4.91		5.59	2.84		0.26	9.34		0.8	0.07
	4.81	3.84		9.5	32.98		0.26	8.97		0.08	1.43
	2.45	1.59		6.29	21.33		0.24	9		0.86	0.37
	3.02			6.75			0.25			0.35
	Acetate/ Propionate/ Butyrate/ Lactate concentration in fecal samples (mM)
	Acetate					Propionate					Butyrate					Lactate
	Ctrl	Acr	Abx	Abx+Acr		Ctrl	Acr	Abx	Abx+Acr		Ctrl	Acr	Abx	Abx+Acr		Ctrl	Acr	Abx	Abx+Acr
	19.2512	81.0929	3.00421	14.1762		5.4695	0.255768	0.11859	3.22479		1.24038	2.58571	0.158589	2.79624		1.14681	134.741	1.07154	0.891763
	9.44715	28.2941	11.6736	14.0018		2.07072	3.70536	2.71407	1.34676		0.537383	3.44018	0.45968	3.3033		0.850861	4.92313	0.752368	0.95344
	13.575	58.6731	3.45243	14.622		3.75698	1.12444	0.128069	6.92891		0.622656	2.01012	0.253518	2.60025		1.0379	49.28	1.08542	0.694822
	19.8291	107.583	9.9728	15.7202		3.6624	1.61545	2.72041	2.39998		0.716066	11.1906	0.364266	4.02214		1.68422	31.4161	0.933566	1.24689
	15.6833	60.3948	6.79989	14.179		4.51247	1.68592	0.559831	1.47494		0.743346	12.3576	0.28013	3.62606		3.89425	22.0842	0.796422	1.28981
	15.7599	57.9532	3.59546	13.489		3.60006	3.3467	0.13496	1.57087		0.611533	4.91733	0.169323	3.39725		2.75517	16.705	0.690272	2.40808
	36.1396	62.2427	1.69153	17.7786		0.613857	2.67975	0	4.39243		3.20228	4.59082	0.185933	1.99223		7.57907	17.4016	0.570252	0.656234
		24.3169	14.5463	1.5286			2.90474	4.31463	0			1.77189	3.80547	0.144384			4.50439	1.93625	8.23161

## Sheet: Extended Data 4b
	The change of body temperature
	Time (min)	Ctrl								Ace
	0	0	0	0	0	0				0	0	0	0	0	0	0	0
	10	-0.8	-0.4	-0.5	0	-0.1				0.5	-1.1	0.5	0.1	0.1	-1.2	1	0.6
	20	-4.1	-1.9	-3.4	-1.6	-2.7				-1.7	-3.3	-1.7	-1.8	-2.1	-3.8	-0.4	-0.6
	30	-5.7	-3.1	-4.7	-3.1	-4.3				-3.5	-5	-4	-3.4	-3.3	-4.9	-1.9	-1.3
	40	-6.4	-3.8	-5.4	-3.1	-5.2				-4.7	-6.1	-5.7	-4.6	-3.9	-5.8	-2.8	0
	50	-6.7	-3.8	-4.9	-2.2	-5.6				-5.1	-6.8	-7.5	-5.2	-3.7	-6.3	-3.9	0
	60	-7.1	-3.4	-3.8	-1.7	-5.1				-5.2	-7	-6.9	-5.5	-3.1	-6.7	-2.5	0.5
	70	-6.5	-2.1	-3.5	-0.5	-4.4				-4.9	-7.4	-6.9	-5.2	-2.3	-7.1	-2	0.7
	80	-5.6	-1.1	-2.7	-0.2	-3.8				-4.6	-7.5	-6.9	-5.1	-1.7	-7	-1.6	0.9
	90	-4.9	-0.5	-2	-0.3	-3.4				-3.9	-7.3	-6.6	-4.6	-1.1	-7.3	-0.8	0.4
	100	-4	0.2	-2.1	-0.4	-3.2				-3.4	-7.2	-6.1	-4.2	-1.3	-7.2	0	0.1
	110	-3	0.6	-1.9	-0.7	-3.2				-2.8	-6.3	-6.1	-3.6	-0.5	-6.3	0.3	0.5
	120	-1.9	0.9	-1.3	-0.6	-2.9				-2.3	-5.6	-5.2	-2.7	-0.2	-6.1	0.7	0.6
