# Supplementary material for: Acarbose redirects gut microbiome utilization of dietary carbohydrates to suppress anaphylaxis in mice
Source: Nat Microbiol. 2026 May 12;11(6):1598–611. doi: 10.1038/s41564-026-02350-2 (PMC13236591; doi:10.1038/s41564-026-02350-2)
Supplement: Supplementary file 13 — Statistical source data. [file 41564_2026_2350_MOESM13_ESM.xlsx]

## Sheet: Extended Data 5b
	LDA score (log10)
	Normal diet			Glucose diet
	ASV	LDA score (log10)		ASV	LDA score (log10)
	g__Bacteroides	4.99273		o__Bacteroidales.ASV1	4.54178
	g__Anaerostipes	4.93206		Unclassified__Desulfovibrionaceae	4.43033
	g__Parabacteroides	4.74155		o__Bacteroidales.ASV2	4.11626
	Unclassified__Ruminococcaceae.ASV2	4.65		o__Bacteroidales.ASV3	3.75726
	g__Bifidobacterium.ASV4	4.4758		g__Clostridium.ASV1	3.66353
	g__Bacteroides.ASV4	4.35753		g__Lactobacillus	3.47984
	g__Peptoclostridium	4.10414		f__Oscillospiraceae.ASV1	3.30575
	g__Enterococcus.ASV3	4.05717		g__Clostridium.ASV2	3.26629
	g__Enterobacter	3.98973		g__Clostridium.ASV3	3.24769
	g__Anaerotruncus.ASV1	3.96097		g__Blautia	3.2455
	Unclassified__Clostridiales.ASV10	-2.02188		o__Erysipelotrichales	-2.02188
	g__Clostridium.ASV13	-2.03229		o__Clostridiales.ASV1	-2.02188
	g__Roseburia.ASV3	-2.034		g__Clostridium.ASV4	-2.1301
	g__Clostridium.ASV3	-2.04579		g__Clostridium.ASV5	-2.14885
	Unclassified__UNDEFINED.ASV1	-2.04579		o__Clostridiales.ASV2	-2.15793
	Unclassified__Peptococcaceae	-2.04579		f__Ruminococcaceae	-2.26138
	g__Anaerotruncus.ASV2	-2.05727		g__Clostridium.ASV8	-2.47942
	Unclassified__Clostridiales.ASV9	-2.06687		g__Coprococcus	-2.48369
	g__Clostridium.ASV15	-2.07935		o__Clostridiales.ASV3	-2.67597
	Unclassified__Clostridiales.ASV6	-2.07935		f__Oscillospiraceae.ASV2	-2.77758

## Sheet: Extended Data 5c
	The relative abundance of P. distasonis in different diet
	Normal diet			Glucose diet
	Ctrl	Acr		Ctrl	Acr
	0.002405	0.011134		0.001099	0.00145
	0.003045	0.020747		0.000723	2.23e-06
	0.003508	0.017301		0.000698	0.000494
	0.009464	0.031691		0.001287	0.00156
	0.001459	0.038297		0.00136	0.001002
	0.002716	0.018591		0.000871	0.001002
	0.006207	0.010595		0.000587	0.000791
	0.004861			0.000978	0.000397

## Sheet: Extended Data 5d
	The concentration of acetate and propionate in the supernatants of P. distasonis culture
		No carbohydrate								Sucrose								MD
	Acetate	13.8059	13.7466	14.1855	14.5031	16.0639	16.0243	15.2228	14.9318	18.9177	19.3101	19.2762	18.6959	19.5536	21.4342	20.3096		18.5551	19.0049	18.5667	18.9005	20.0983	20.2687	20.4874	19.7464
	Propionate	4.78716	4.7479	4.8634	5.03992	5.5105	5.50304	5.24176	5.09559	4.32072	4.4185	4.37968	4.2953	4.73971	5.09179	4.79358		4.98813	5.15974	5.07671	5.12948	5.52436	5.56939	5.46827	5.26306

## Sheet: Extended Data 5e
	The relative expression of b-type cytochrome (normalized by 16S gene expression)
		No carbohydrate												Sucrose												MD
	cyB4/rpoD1	1.40302	0.63966	0.957315	1.20552	0.983731	0.810753	1.34927	0.859492	0.791241	1.20659	0.733491	1.05992	0.485095	0.451897	0.417661	0.586502	0.9106	1.01104	0.691583	0.688756	0.474897	0.805238	0.668921	0.975352	0.41753	0.531918	0.770819	0.495464	0.797285	1.14588	0.800942	0.639738	0.576925	0.566729	0.759224	0.942145
